# Supplementary material for: Genome-wide characterization of genetic diversity and population structure in Secale
Source: BMC Plant Biol. 2014 Aug 1;14:184. doi: 10.1186/1471-2229-14-184 (PMC4236688; doi:10.1186/1471-2229-14-184)
Supplement: Additional file 1: Table S1 — Excel spreadsheet containing detailed information on rye used in the study and their genotypic DArT marker data. [file 1471-2229-14-184-S1.xlsx]

## Sheet: accession list
code	accession name	accession number	Country of origin	region	source	improvement status	population
WP001	S. cer. ssp. africanum (afganum)	3000	na	na	PAS BG*	wild accession	P1
WP002	S. cer. ssp. ancestrale	3003	na	na	PAS BG	wild accession	P1
WP011	S. cer. ssp. ancestrale	3006	na	na	PAS BG	wild accession	H
WP013	S. cer. ssp. dighoricum	3011	na	na	PAS BG	wild accession	P1
WP003	S. cer. ssp. segetale	3016	na	na	PAS BG	wild accession	P1
WP005	S. vavilovii	3035	na	na	PAS BG	wild accession	P1
WP012	S. vavilovii	3010	na	na	PAS BG	wild accession	P1
WP008	S. strictum ssp.ciliatoglume	3051	na	na	PAS BG	wild accession	P1P2
WP006	S. strictum ssp. africanum	3045	na	na	PAS BG	wild accession	P2
WP015	S. strictum ssp. africanum	3044	na	na	PAS BG	wild accession	P2
WP007	S. stictum ssp anatolicum	3046	na	na	PAS BG	wild accession	P2
WP009	S. strictum ssp. kuprijanovii	3056	na	na	PAS BG	wild accession	P2
WP016	S. strictum ssp. kuprijanovii	3058	na	na	PAS BG	wild accession	P2
WP010	S. strictum ssp. strictum	3062	na	na	PAS BG	wild accession	P2
WP017	S. strictum	3068	na	na	PAS BG	wild accession	P2
WP004	S. sylvestre	3020	na	na	PAS BG	wild accession	P2
WP014	S. sylvestre	3019	na	na	PAS BG	wild accession	P2
LRC007	Jowder (Smith E.E.1040)	240	AFG	Asia	PAS BG	Landrace	P1
LRC008	Jawad (Smith E.E. 312)	241	AFG	Asia	PAS BG	Landrace	P1
LRC009	332 (Smith E.E.)	242	AFG	Asia	PAS BG	Landrace	P1
LRC011	132 (Gray J.D.)	278	AFG	Asia	PAS BG	Landrace	P1
LRC025	231 (Gray J.D.)	642	AFG	Asia	PAS BG	Landrace	P1
LRC027	Kaljow (Smith E.E. 907)	735	AFG	Asia	PAS BG	Landrace	P1
LRC028	974 (Smith E.E.)	737	AFG	Asia	PAS BG	Landrace	P1
LRC048	358 (HarlAN J.D.)	1838	AFG	Asia	PAS BG	Landrace	P1
LRC050	225 (Harlan J.R.)	1840	AFG	Asia	PAS BG	Landrace	P1
LRC057	542 (Gray J.D.)	1926	AFG	Asia	PAS BG	Landrace	P1
LRC058	436 (Gray J.D.)	1928	AFG	Asia	PAS BG	Landrace	P1
LRC013	221 (Harlan J.R.)	349	AFG	Asia	PAS BG	Landrace	P1P3
LRC023	Jaudar (Smith E.E. 743)	560	AFG	Asia	PAS BG	Landrace	P1P3
LRC047	206 (Gray J.D.)	1837	AFG	Asia	PAS BG	Landrace	P1P3
LRC029	R192	847	IND	Asia	PAS BG	Landrace	P1
LRC046	86PK1305-002	1831	PAK	Asia	PAS BG	Landrace	P1
LRC061	86PK1271-002	1953	PAK	Asia	PAS BG	Landrace	P1
LRC064	889 (Harlan J.R.)	2374	PAK	Asia	PAS BG	Landrace	P1
LRC002	26b (Altefogt R.F.2)	4	IRN	Middle East	PAS BG	Landrace	P1
LRC003	43b (Altevogt R.F)	5	IRN	Middle East	PAS BG	Landrace	P1
LRC004	91c (Altevogt R.F.)	6	IRN	Middle East	PAS BG	Landrace	P1
LRC005	92b (Altefogt R.F.9)	7	IRN	Middle East	PAS BG	Landrace	P1
LRC006	15320 (Gentry H.S.)	77	IRN	Middle East	PAS BG	Landrace	P1
LRC012	15188 (Gentry H.S.)	279	IRN	Middle East	PAS BG	Landrace	P1
LRC014	K1526 (Knowles 1526)	374	IRN	Middle East	PAS BG	Landrace	P1
LRC015	K1692 (Knowles PF 1692)	377	IRN	Middle East	PAS BG	Landrace	P1
LRC024	94b (Altefogt R.F.9)	603	IRN	Middle East	PAS BG	Landrace	P1
LRC026	K1563 (Knowles PF 15630)	654	IRN	Middle East	PAS BG	Landrace	P1
LRC037	53c (Altevogt R.F.)	1214	IRN	Middle East	PAS BG	Landrace	P1
LRC056	98b (Altevogt R.F.9)	1924	IRN	Middle East	PAS BG	Landrace	P1
LRC020	153 (Harlan J.R)	516	IRN	Middle East	PAS BG	Landrace	P1P3
LRC049	94 (Harlan J.R.)	1839	IRN	Middle East	PAS BG	Landrace	P1P3
LRC053	ZD-2	1853	ISR	Middle East	PAS BG	Landrace	P1
LRC054	ZD-3	1854	ISR	Middle East	PAS BG	Landrace	P1
LRC079	M1-72-73-399	1173	TUR	Middle East	PAS BG	Landrace	P1
LRC082	M1-72-73-262	1461	TUR	Middle East	PAS BG	Landrace	P1
LRC083	M1-72-73-263	1462	TUR	Middle East	PAS BG	Landrace	P1
LRC084	M1-72-73-290	1475	TUR	Middle East	PAS BG	Landrace	P1
LRC086	M1-72-73-410	1518	TUR	Middle East	PAS BG	Landrace	P1
LRC113	M1-72-73-238	1141	TUR	Middle East	PAS BG	Landrace	P1
LRC114	M1-72-73-247	1143	TUR	Middle East	PAS BG	Landrace	P1
LRC115	M1-72-73-264	1152	TUR	Middle East	PAS BG	Landrace	P1
LRC123	M1-72-73-176	1422	TUR	Middle East	PAS BG	Landrace	P1
LRC125	M1-72-73-228	1443	TUR	Middle East	PAS BG	Landrace	P1
LRC128	M1-72-73-314	1483	TUR	Middle East	PAS BG	Landrace	P1
LRC132	M1-72-73-368	1538	TUR	Middle East	PAS BG	Landrace	P1
LRC076	M1-72-73-175	1123	TUR	Middle East	PAS BG	Landrace	P1P2
LRC077	M1-72-73-178	1125	TUR	Middle East	PAS BG	Landrace	P1P2
LRC078	M1-72-73-321	1172	TUR	Middle East	PAS BG	Landrace	P1P2
LRC085	M1-72-73-405	1515	TUR	Middle East	PAS BG	Landrace	P1P2
LRC097	M1-72-73-424	1753	TUR	Middle East	PAS BG	Landrace	P1P2
LRC101	M1-72-73-375	1956	TUR	Middle East	PAS BG	Landrace	P1P2
LRC111	M1-72-73-191	1129	TUR	Middle East	PAS BG	Landrace	P1P2
LRC112	M1-72-73-206	1133	TUR	Middle East	PAS BG	Landrace	P1P2
LRC116	M1-72-73-295	1155	TUR	Middle East	PAS BG	Landrace	P1P2
LRC124	M1-72-73-212	1439	TUR	Middle East	PAS BG	Landrace	P1P2
LRC126	M1-72-73-274	1467	TUR	Middle East	PAS BG	Landrace	P1P2
LRC127	M1-72-73-289	1474	TUR	Middle East	PAS BG	Landrace	P1P2
LRC129	M1-72-73-333	1493	TUR	Middle East	PAS BG	Landrace	P1P2
LRC130	M1-72-73-393	1510	TUR	Middle East	PAS BG	Landrace	P1P2
LRC131	M1-72-73-194	1528	TUR	Middle East	PAS BG	Landrace	P1P2
LRC145	M1-72-73-362	1733	TUR	Middle East	PAS BG	Landrace	P1P2
LRC146	M1-72-73-394	1746	TUR	Middle East	PAS BG	Landrace	P1P2
LRC147	M1-72-73-416	1750	TUR	Middle East	PAS BG	Landrace	P1P2
LRC148	M1-72-73-291	1959	TUR	Middle East	PAS BG	Landrace	P1P2
LRC149	M1-72-73-203	2250	TUR	Middle East	PAS BG	Landrace	P1P2
LRC150	M1-72-73-271	2261	TUR	Middle East	PAS BG	Landrace	P1P2
LRC151	M1-72-73-307	2268	TUR	Middle East	PAS BG	Landrace	P1P2
LRC152	M1-72-73-419	2282	TUR	Middle East	PAS BG	Landrace	P1P2
LRC040	4-I/4	1262	BIH	Balkans	PAS BG	Landrace	P1
LRC041	21-II/21	1263	BIH	Balkans	PAS BG	Landrace	P1
LRC039	17040	1261	GRC	Balkans	PAS BG	Landrace	P1
LRC063	3115 (Gentry H.S.)	2370	GRC	Balkans	PAS BG	Landrace	P1P3
LRC016	78	481	HRV	Balkans	PAS BG	Landrace	P1P3
LRC068	V/10	1003	MKD	Balkans	PAS BG	Landrace	P1
LRC069	V/109	1018	MKD	Balkans	PAS BG	Landrace	P1
LRC081	V/104	1378	MKD	Balkans	PAS BG	Landrace	P1
LRC095	V/106	1660	MKD	Balkans	PAS BG	Landrace	P1
LRC096	V/122	1702	MKD	Balkans	PAS BG	Landrace	P1
LRC098	V/11	1855	MKD	Balkans	PAS BG	Landrace	P1
LRC099	V/114	1894	MKD	Balkans	PAS BG	Landrace	P1
LRC100	V/118	1895	MKD	Balkans	PAS BG	Landrace	P1
LRC104	V/127	1019	MKD	Balkans	PAS BG	Landrace	P1
LRC105	V/147	1024	MKD	Balkans	PAS BG	Landrace	P1
LRC121	V/111	1380	MKD	Balkans	PAS BG	Landrace	P1
LRC122	V/138	1396	MKD	Balkans	PAS BG	Landrace	P1
LRC139	V/142	1666	MKD	Balkans	PAS BG	Landrace	P1
LRC153	V/127	2338	MKD	Balkans	PAS BG	Landrace	P1
LRC080	V/127	1370	MKD	Balkans	PAS BG	Landrace	P1P3
LRC138	V/123	1662	MKD	Balkans	PAS BG	Landrace	P1P3
LRC017	82	483	YUG	Balkans	PAS BG	Landrace	P1
LRC033	1/72	1104	YUG	Balkans	PAS BG	Landrace	P1
LRC034	2/72	1105	YUG	Balkans	PAS BG	Landrace	P1
LRC035	5/72	1106	YUG	Balkans	PAS BG	Landrace	P1
LRC038	1/71-4	1258	YUG	Balkans	PAS BG	Landrace	P1
LRC042	3/72	1568	YUG	Balkans	PAS BG	Landrace	P1
LRC055	19-II/19	1920	YUG	Balkans	PAS BG	Landrace	P1
LRC062	60	2365	YUG	Balkans	PAS BG	Landrace	P1
LRC065	75	2426	YUG	Balkans	PAS BG	Landrace	P1
LRC066	15/71-23	2448	YUG	Balkans	PAS BG	Landrace	P1P2
LRC067	19/72	2449	YUG	Balkans	PAS BG	Landrace	P1P2
LRC018	87	486	YUG	Balkans	PAS BG	Landrace	P1P3
LRC019	88	487	YUG	Balkans	PAS BG	Landrace	P1P3
LRC021	80	556	YUG	Balkans	PAS BG	Landrace	P1P3
LRC036	12/72	1110	YUG	Balkans	PAS BG	Landrace	P1P3
LRC044	Mestnaja	1714	YUG	Balkans	PAS BG	Landrace	P1P3
LRC059	16/71-24	1943	YUG	Balkans	PAS BG	Landrace	P1P3
LRC001	Abruzzi	2	ITA	Southern Europe	PAS BG	Landrace	P1
LRC070	116/1977	1062	PRT	Southern Europe	PAS BG	Landrace	P1
LRC071	130/1977	1063	PRT	Southern Europe	PAS BG	Landrace	P1
LRC072	77 A-17	1078	PRT	Southern Europe	PAS BG	Landrace	P1
LRC073	77 A-58	1079	PRT	Southern Europe	PAS BG	Landrace	P1
LRC074	78 A-674	1089	PRT	Southern Europe	PAS BG	Landrace	P1
LRC087	34/1977	1555	PRT	Southern Europe	PAS BG	Landrace	P1
LRC088	583/1978	1556	PRT	Southern Europe	PAS BG	Landrace	P1
LRC089	125/1977	1562	PRT	Southern Europe	PAS BG	Landrace	P1
LRC090	136/1977	1563	PRT	Southern Europe	PAS BG	Landrace	P1
LRC091	611/1978	1592	PRT	Southern Europe	PAS BG	Landrace	P1
LRC092	77 A-49	1605	PRT	Southern Europe	PAS BG	Landrace	P1
LRC093	78 A-554	1615	PRT	Southern Europe	PAS BG	Landrace	P1
LRC094	98/1977	1636	PRT	Southern Europe	PAS BG	Landrace	P1
LRC102	77 A-48	1992	PRT	Southern Europe	PAS BG	Landrace	P1
LRC106	576/1978	1065	PRT	Southern Europe	PAS BG	Landrace	P1
LRC107	642/1978	1071	PRT	Southern Europe	PAS BG	Landrace	P1
LRC109	77 A-128	1085	PRT	Southern Europe	PAS BG	Landrace	P1
LRC110	78 A-665	1088	PRT	Southern Europe	PAS BG	Landrace	P1
LRC117	77 A-80	1349	PRT	Southern Europe	PAS BG	Landrace	P1
LRC118	77 A-118	1352	PRT	Southern Europe	PAS BG	Landrace	P1
LRC119	78 A-558	1356	PRT	Southern Europe	PAS BG	Landrace	P1
LRC120	78 A-627	1361	PRT	Southern Europe	PAS BG	Landrace	P1
LRC133	77 A-26	1602	PRT	Southern Europe	PAS BG	Landrace	P1
LRC134	77 A-70	1608	PRT	Southern Europe	PAS BG	Landrace	P1
LRC135	77 A-124	1613	PRT	Southern Europe	PAS BG	Landrace	P1
LRC144	77 A-31	1731	PRT	Southern Europe	PAS BG	Landrace	P1
LRC154	78 A-637	1365	PRT	Southern Europe	PAS BG	Landrace	P1
LRC155	77 A-69	2382	PRT	Southern Europe	PAS BG	Landrace	P1
LRC103	77 A-81	1993	PRT	Southern Europe	PAS BG	Landrace	P1P2
LRC140	77 A-83	1683	PRT	Southern Europe	PAS BG	Landrace	P1P2
LRC142	55/1977	1704	PRT	Southern Europe	PAS BG	Landrace	P1P2
LRC075	78 A-881	1091	PRT	Southern Europe	PAS BG	Landrace	P1P3
LRC108	77 A-100	1081	PRT	Southern Europe	PAS BG	Landrace	P1P3
LRC136	78 A-628	1618	PRT	Southern Europe	PAS BG	Landrace	P1P3
LRC137	78 A-662	1624	PRT	Southern Europe	PAS BG	Landrace	P1P3
LRC141	78 A-678	1690	PRT	Southern Europe	PAS BG	Landrace	P1P3
LRC143	77 A-143	1728	PRT	Southern Europe	PAS BG	Landrace	P1P3
LRC051	Kaltenberger	1851	AUT	Western Europe	PAS BG	Landrace	P1
LRC052	Lungauer Tauern	1852	AUT	Western Europe	PAS BG	Landrace	P1
LRC030	Muchlenviertle	1028	AUT	Western Europe	PAS BG	Landrace	P1P3
LRC031	Landsorte Tz Frumos	1029	DEU	Western Europe	PAS BG	Landrace	P1P3
LRC032	Kuckucks Riesengebirgs Landroggen	1032	DEU	Western Europe	PAS BG	Landrace	P1P3
LRC043	Roemers Erzgebirgsroggen	1674	DEU	Western Europe	PAS BG	Landrace	P1P3
LRC010	TURKOVSKAJA MESTNAJA	262	UKR	Eastern Europe	PAS BG	Landrace	P1P3
LRC045	128	1719	CHL	South America	PAS BG	Landrace	P1P3
CMP011	Shang Xian	239	CHN	Asia	PAS BG	Cultivated material	P1P3
CMP039	Korean	1231	JPN	Asia	PAS BG	Cultivated material	P1
CMP035	Korea I	760	KOR	Asia	PAS BG	Cultivated material	P1P3
CMP001	Aile	3	ESP	Southern Europe	PAS BG	Cultivated material	P1
CMP005	Ceranja de Moreruela	31	ESP	Southern Europe	PAS BG	Cultivated material	P1
CMP018	Hania	346	GRC	Southern Europe	PAS BG	Cultivated material	P1
CMP037	Kastoris	787	GRC	Southern Europe	PAS BG	Cultivated material	P1
CMP010	R. Maly Italien 1950	217	ITA	Southern Europe	PAS BG	Cultivated material	P1P3
CMP015	Castello Branco	292	PRT	Southern Europe	PAS BG	Cultivated material	P1
CMP004	Brigada de Mirandela	26	PRT	Southern Europe	PAS BG	Cultivated material	P1P3
CMP036	Barroso	772	PRT	Southern Europe	PAS BG	Cultivated material	P1P3
CMP045	Miranda do Corvo	402	PRT	Southern Europe	PAS BG	Cultivated material	P1P3
CMP025	Tiroler	570	AUT	Western Europe	PAS BG	Cultivated material	P1P3
CMP031	Otterbacher	660	AUT	Western Europe	PAS BG	Cultivated material	P1P3
CMP046	Edelhofer Neu	60	AUT	Western Europe	PAS BG	Cultivated material	P1P3
CMP017	Gulzower	338	DEU	Western Europe	PAS BG	Cultivated material	P1P3
CMP006	Grand Crouelle	80	FRA	Western Europe	PAS BG	Cultivated material	P1P3
CMP003	Benjakonskaja	16	BLR	Eastern Europe	PAS BG	Cultivated material	P1P3
CMP007	Kortowskie; Kortowo	146	PL	Eastern Europe	PAS BG	Cultivated material	P1P3
CMP008	Ludowe	156	PL	Eastern Europe	PAS BG	Cultivated material	P1P3
CMP009	Pulawskie Wczesne	208	PL	Eastern Europe	PAS BG	Cultivated material	P1P3
CMP026	Uniwersalne	574	PL	Eastern Europe	PAS BG	Cultivated material	P1P3
CMP002	Bedecin	13	ROM	Eastern Europe	PAS BG	Cultivated material	P1P3
CMP019	Kazanskaja	369	RUS	Eastern Europe	PAS BG	Cultivated material	P1
CMP030	Zhitkinskaja Mestnaja	600	RUS	Eastern Europe	PAS BG	Cultivated material	P1
CMP012	Tacinskaja Golubaja	255	RUS	Eastern Europe	PAS BG	Cultivated material	P3
CMP023	Visa	467	FIN	Northern Europe	PAS BG	Cultivated material	P1P3
CMP014	Hungarian Giant	280	GBR	Northern Europe	PAS BG	Cultivated material	P1P3
CMP021	Rheidol	426	GBR	Northern Europe	PAS BG	Cultivated material	P1P3
CMP034	Ashill Pearl	755	GBR	Northern Europe	PAS BG	Cultivated material	P1P3
CMP038	Irlanda I	1228	IRL	Northern Europe	PAS BG	Cultivated material	P1
CMP033	Litvinskaja Mestnaja	711	LTU	Northern Europe	PAS BG	Cultivated material	P1P3
CMP029	Varne	589	SWE	Northern Europe	PAS BG	Cultivated material	P1P3
CMP040	Kenya	1713	KEN	Africa	PAS BG	Cultivated material	P1P3
CMP013	46 (Ward DJ 49)	268	BRA	South America	PAS BG	Cultivated material	P1
CMP027	42 (Ward DJ 42)	576	BRA	South America	PAS BG	Cultivated material	P1
CMP028	47 (Ward DJ 47)	577	BRA	South America	PAS BG	Cultivated material	P1
CMP041	44 (Ward DJ 44)	2368	BRA	South America	PAS BG	Cultivated material	P1
CMP042	PI 237927	2428	BRA	South America	PAS BG	Cultivated material	P1
CMP043	38 (Ward DJ 38)	2429	BRA	South America	PAS BG	Cultivated material	P1
CMP044	48 (Ward DJ 48)	2430	BRA	South America	PAS BG	Cultivated material	P1
CMP022	45 (Ward DJ 45)	452	BRA	South America	PAS BG	Cultivated material	P1P3
CMP024	Sample B	492	BRA	South America	PAS BG	Cultivated material	P1P3
CMP020	Pico Uruguay	421	URY	South America	PAS BG	Cultivated material	P1
CMP016	Centeno de La Estanzuela	293	URY	South America	PAS BG	Cultivated material	P1P3
CMP032	Emory	689	USA	North America	PAS BG	Cultivated material	P1
OP068	Yan An	601	CHN	Asia	PAS BG	Variety	P1
OP087	R 202 (Whitcombe J. R.)	809	IND	Asia	PAS BG	Variety	P1P3
OP016	Haru 4	98	JPN	Asia	PAS BG	Variety	P1P3
OP088	Kirgizsksja 1	819	KGZ	Asia	PAS BG	Variety	P1P3
OP015	Guarda	83	PRT	Southern Europe	PAS BG	Variety	P1P3
OP001	Altobar	8	ESP	Southern Europe	PAS BG	Variety	P1
OP074	Antelope	673	AUT	Western Europe	PAS BG	Variety	P1P3
OP007	Celestyner	29	BEL	Western Europe	PAS BG	Variety	P3
OP071	Cadi	622	CHE	Western Europe	PAS BG	Variety	P1P3
OP026	Petka	191	DEU	Western Europe	PAS BG	Variety	P1P3
OP048	Kustro	382	DEU	Western Europe	PAS BG	Variety	P1P3
OP075	Carsten's Roggen	677	DEU	Western Europe	PAS BG	Variety	P1P3
OP009	Danae	41	DEU	Western Europe	PAS BG	Variety	P3
OP027	Petkus	192	DEU	Western Europe	PAS BG	Variety	P3
OP013	Everest	67	FRA	Western Europe	PAS BG	Variety	P1P3
OP003	Beaulieu	12	FRA	Western Europe	PAS BG	Variety	P3
OP011	Dominant	48	NLD	Western Europe	PAS BG	Variety	P3
OP038	Animo	284	NLD	Western Europe	PAS BG	Variety	P3
OP020	Kolarovka	142	BGR	Eastern Europe	PAS BG	Variety	P1P3
OP032	Sadova	230	BGR	Eastern Europe	PAS BG	Variety	P1P3
OP014	Granum	81	BLR	Eastern Europe	PAS BG	Variety	P1P3
OP042	Druzba	313	BLR	Eastern Europe	PAS BG	Variety	P3
OP010	Dobrovickie	46	CSK	Eastern Europe	PAS BG	Variety	P1P3
OP080	Zenit	745	CSK	Eastern Europe	PAS BG	Variety	P1P3
OP039	Ceske	294	CSK	Eastern Europe	PAS BG	Variety	P3
OP025	Ovari	182	HUN	Eastern Europe	PAS BG	Variety	P1P3
OP082	Lovaszpatonai	788	HUN	Eastern Europe	PAS BG	Variety	P1P3
OP019	Kisvardai	136	HUN	Eastern Europe	PAS BG	Variety	P3
OP002	Antoninskie	9	PL	Eastern Europe	PAS BG	Variety	P1P3
OP018	Kazimierskie	128	PL	Eastern Europe	PAS BG	Variety	P1P3
OP022	Mikulickie Wczesne	166	PL	Eastern Europe	PAS BG	Variety	P1P3
OP029	Pulawskie Pastewne	207	PL	Eastern Europe	PAS BG	Variety	P1P3
OP037	Wierzbienskie	272	PL	Eastern Europe	PAS BG	Variety	P1P3
OP041	Chrobre	304	PL	Eastern Europe	PAS BG	Variety	P1P3
OP045	Dankowskie Zielonkowe	322	PL	Eastern Europe	PAS BG	Variety	P1P3
OP051	Pulawskie Zielonkowe	422	PL	Eastern Europe	PAS BG	Variety	P1P3
OP053	Wielkopolskie	458	PL	Eastern Europe	PAS BG	Variety	P1P3
OP056	Zeelandzkie	471	PL	Eastern Europe	PAS BG	Variety	P1P3
OP066	Wojcieszyckie	584	PL	Eastern Europe	PAS BG	Variety	P1P3
OP043	Dankowskie Nowe (=Danko)	316	PL	Eastern Europe	PAS BG	Variety	P3
OP044	Dankowskie Srebrne	321	PL	Eastern Europe	PAS BG	Variety	P3
OP046	Dankowskie Zlote	323	PL	Eastern Europe	PAS BG	Variety	P3
OP050	Pancerne	411	PL	Eastern Europe	PAS BG	Variety	P3
OP054	Wloszanowskie	461	PL	Eastern Europe	PAS BG	Variety	P3
OP061	Garczynskie	510	PL	Eastern Europe	PAS BG	Variety	P3
OP065	Smolickie	562	PL	Eastern Europe	PAS BG	Variety	P3
OP062	Paniceni	545	ROM	Eastern Europe	PAS BG	Variety	P1P3
OP004	Bezencukskaja Zeltozernaja	20	RUS	Eastern Europe	PAS BG	Variety	P1
OP017	Kamalinskaja 13	124	RUS	Eastern Europe	PAS BG	Variety	P1
OP024	Omka	177	RUS	Eastern Europe	PAS BG	Variety	P1
OP036	Udinskaja	263	RUS	Eastern Europe	PAS BG	Variety	P1
OP052	Ural'skaja	450	RUS	Eastern Europe	PAS BG	Variety	P1
OP057	Zima	474	RUS	Eastern Europe	PAS BG	Variety	P1
OP059	Kormovaja 61	490	RUS	Eastern Europe	PAS BG	Variety	P1
OP069	Lisicyna; Lisycyna	615	RUS	Eastern Europe	PAS BG	Variety	P1
OP079	Saratovskaja 1	734	RUS	Eastern Europe	PAS BG	Variety	P1
OP081	Korotkostebel'naja 69	758	RUS	Eastern Europe	PAS BG	Variety	P1
OP086	Vjatka 2	806	RUS	Eastern Europe	PAS BG	Variety	P1
OP023	Novozybkovskaja 4	173	RUS	Eastern Europe	PAS BG	Variety	P1P3
OP031	Rzhaksinskaja	219	RUS	Eastern Europe	PAS BG	Variety	P1P3
OP034	Tarashhanskaja 2	256	RUS	Eastern Europe	PAS BG	Variety	P1P3
OP055	Volzhanka	469	RUS	Eastern Europe	PAS BG	Variety	P1P3
OP077	Chulpan	683	RUS	Eastern Europe	PAS BG	Variety	P1P3
OP083	Nemcinovskaja 50	792	RUS	Eastern Europe	PAS BG	Variety	P1P3
OP085	Tulunskaja Zelenozernaja	801	RUS	Eastern Europe	PAS BG	Variety	P1P3
OP089	Kaluzhskaja45	837	RUS	Eastern Europe	PAS BG	Variety	P1P3
OP030	Radosinskie Rekord	212	SVK	Eastern Europe	PAS BG	Variety	P1P3
OP058	Zhytomirskaja	475	UKR	Eastern Europe	PAS BG	Variety	P1
OP008	Har'kovskaja 194	32	UKR	Eastern Europe	PAS BG	Variety	P1P3
OP064	Polesskaja	549	UKR	Eastern Europe	PAS BG	Variety	P1P3
OP084	Odesskaja 1	793	UKR	Eastern Europe	PAS BG	Variety	P1P3
OP040	Har'kovskaja 60	302	UKR	Eastern Europe	PAS BG	Variety	P3
OP035	Toivo	260	FIN	Northern Europe	PAS BG	Variety	P1P3
OP090	Voima	861	FIN	Northern Europe	PAS BG	Variety	P1P3
OP049	Litovskaja	394	LTU	Northern Europe	PAS BG	Variety	P1P3
OP070	Baltija	617	LTU	Northern Europe	PAS BG	Variety	P1P3
OP028	Priekulskaja	205	LVA	Northern Europe	PAS BG	Variety	P1P3
OP033	Stendskaja Ii	249	LVA	Northern Europe	PAS BG	Variety	P1P3
OP005	Bjorn	22	SWE	Northern Europe	PAS BG	Variety	P1P3
OP021	Kungs	153	SWE	Northern Europe	PAS BG	Variety	P1P3
OP060	Forrajero Massaux	509	ARG	South America	PAS BG	Variety	P1P3
OP063	Pico M.A.G.	548	ARG	South America	PAS BG	Variety	P1P3
OP078	Pastoreo Massaux	725	ARG	South America	PAS BG	Variety	P1
OP047	Imperial Rye	366	CAN	North America	PAS BG	Variety	P1P3
OP076	Caribo	679	CAN	North America	PAS BG	Variety	P1P3
OP006	Bonel	24	USA	North America	PAS BG	Variety	P1P3
OP067	Wrens Abruzzi	586	USA	North America	PAS BG	Variety	P1P3
OP012	Elbon	64	USA	North America	PAS BG	Variety	P1
OP072	Explorer	632	USA	North America	PAS BG	Variety	P1
OP073	Florida Black	637	USA	North America	PAS BG	Variety	P1
OH001	G5959	na	USA	North America	A. Lukaszewski	naturalized population of S. cereale, collected by A. Sanders in the Waterman Canyon, San Bernardino Mountains, CA	P1P2
OH002	E3	na	MEX	North America	A. Lukaszewski	selection from Snoopy	P1P2
OH003	Tetra Prima	na	USA	North America	A. Lukaszewski	Variety	H
OH004	Musketeer	na	CAN	North America	A. Lukaszewski	Variety	P1P3
OH005	Prima	na	CAN	North America	A. Lukaszewski	Variety	P3
OH006	Tetra Gator	na	USA	North America	A. Lukaszewski	Variety	P1P2
OH007	Tetra Tennesee	na	USA	North America	A. Lukaszewski	Variety	H
OH009	King II	na	SWE	Northern Europe	A. Lukaszewski	Variety	P2P3
OH010	Blanco	na	BRA	South America	A. Lukaszewski	Variety	P1P2
OH011	Snoopy Mtzg	na	USA	North America	A. Lukaszewski	unidentified population from the collection of R.J. Meztger, most likely selection from Snoopy	H
OB001	Saratovskaya 7	na	BY	Eastern Europe	SPCAF	Variety	P1P3
OB002	Marusenyka	na	BY	Eastern Europe	SPCAF	Variety	P1P3
OB003	Ivan	na	BY	Eastern Europe	SPCAF	Variety	P1P3
OL004	Gonello F1	na	DE	Western Europe	KWS Lochow	Variety	P2
OL009	KWS Magnifico F1	na	DE	Western Europe	KWS Lochow	Variety	P2P3
OL001	Balistic F1	na	DE	Western Europe	KWS Lochow	Variety	P3
OL002	Bellami F1	na	DE	Western Europe	KWS Lochow	Variety	P3
OL003	Brasetto F1	na	DE	Western Europe	KWS Lochow	Variety	P3
OL005	Palazzo F1	na	DE	Western Europe	KWS Lochow	Variety	P3
OL006	Visello F1	na	DE	Western Europe	KWS Lochow	Variety	P3
OL008	Guttino F1	na	DE	Western Europe	KWS Lochow	Variety	P3
OL010	Recrut	na	DE	Western Europe	KWS Lochow	Variety	P3
OL011	Sellino	na	DE	Western Europe	KWS Lochow	Variety	P3
OF001	Riihi	na	FIN	Northern Europe	Boreal	Variety	P1P3
OF002	Reetta	na	FIN	Northern Europe	Boreal	Variety	P3
OL013	Hegro	na	PL	Eastern Europe	IHAR Smolice	Variety	P3
OL014	Stach F1	na	PL	Eastern Europe	IHAR Smolice	Variety	P3
OL015	Konto F1	na	PL	Eastern Europe	IHAR Smolice	Variety	P3
OL016	Agrikolo	na	PL	Eastern Europe	IHAR Smolice	Variety	P3
OL017	Bosmo	na	PL	Eastern Europe	IHAR Smolice	Variety	P3
OL018	Słowiańskie	na	PL	Eastern Europe	IHAR Smolice	Variety	P3
OL019	Rostockie	na	PL	Eastern Europe	IHAR Smolice	Variety	P3
OL020	Bojko (jare)	na	PL	Eastern Europe	IHAR Smolice	Variety	P3
OL12	Wibro	na	PL	Eastern Europe	IHAR Smolice	Variety	P3
PHR001	Gradan	na	PL	Eastern Europe	PHR	Variety	P3
PHR002	Arant	na	PL	Eastern Europe	PHR	Variety	P3
PHR003	Pastar	na	PL	Eastern Europe	PHR	Variety	P3
OD005	Dankowskie Nowe (=Danko)	na	PL	Eastern Europe	Danko	Variety	P3
OD006	Kier	na	PL	Eastern Europe	Danko	Variety	P3
OD007	Walet	na	PL	Eastern Europe	Danko	Variety	P3
OD008	Motto	na	PL	Eastern Europe	Danko	Variety	P3
OD009	Skat	na	PL	Eastern Europe	Danko	Variety	P3
OD010	Dankowskie Amber	na	PL	Eastern Europe	Danko	Variety	P3
OD011	Warko	na	PL	Eastern Europe	Danko	Variety	P3
OD012	Amilo	na	PL	Eastern Europe	Danko	Variety	P3
OD013	Dankowskie Diament	na	PL	Eastern Europe	Danko	Variety	P3
OD014	DL 6 R	na	PL	Eastern Europe	Danko	Variety	P3
SZK101	Szk101	na	PL	Eastern Europe	Danko	Breeding strain	P3
SZK35	Szk35	na	PL	Eastern Europe	Danko	Breeding strain	P3
SZK36	Szk36	na	PL	Eastern Europe	Danko	Breeding strain	P3
SZK41	Szk41	na	PL	Eastern Europe	Danko	Breeding strain	P3
SZK42	Szk42	na	PL	Eastern Europe	Danko	Breeding strain	P3
SZK43	Szk43	na	PL	Eastern Europe	Danko	Breeding strain	P3
SZK44	Szk44	na	PL	Eastern Europe	Danko	Breeding strain	P3
SZK45	Szk45	na	PL	Eastern Europe	Danko	Breeding strain	P3
SZK46	Szk46	na	PL	Eastern Europe	Danko	Breeding strain	P3
SZK51	Szk51	na	PL	Eastern Europe	Danko	Breeding strain	P3
SZK54	Szk54	na	PL	Eastern Europe	Danko	Breeding strain	P3
SZK61	Szk61	na	PL	Eastern Europe	Danko	Breeding strain	P3
SZK62	Szk62	na	PL	Eastern Europe	Danko	Breeding strain	P3
SZK73	Szk73	na	PL	Eastern Europe	Danko	Breeding strain	P3
SZK74	Szk74	na	PL	Eastern Europe	Danko	Breeding strain	P3
SZK75	Szk75	na	PL	Eastern Europe	Danko	Breeding strain	P3
SZK81	Szk81	na	PL	Eastern Europe	Danko	Breeding strain	P3
SZK82	Szk82	na	PL	Eastern Europe	Danko	Breeding strain	P3
SZK83	Szk83	na	PL	Eastern Europe	Danko	Breeding strain	P3
SZK84	Szk84	na	PL	Eastern Europe	Danko	Breeding strain	P3
SZK85	Szk85	na	PL	Eastern Europe	Danko	Breeding strain	P3
SZK86	Szk86	na	PL	Eastern Europe	Danko	Breeding strain	P3
SZK87	Szk87	na	PL	Eastern Europe	Danko	Breeding strain	P3
SZK89	Szk89	na	PL	Eastern Europe	Danko	Breeding strain	P3
SZK91	Szk91	na	PL	Eastern Europe	Danko	Breeding strain	P3
SZK92	Szk92	na	PL	Eastern Europe	Danko	Breeding strain	P3
*PAS BG	Polish Academy of Sciences Botanical Garden-Center for Biological Diversity Conservation in Powsin
Danko	Danko Plant Breeders Ltd
PHR	Poznańska Hodowla Roślin -Poznań Plant Breeders Ltd.
IHAR Smolice	Hodowla Roślin Smolice Sp. z o. o. Grupa IHAR
Boreal	Boreal Plant Breeding Ltd
SPCAF	Scientific and Practical Centre of Bellorussian NAS for Arable Farming

## Sheet: genotypic data
CloneID	MarkerName	P	Reproducibility	CallRate	LRC040	LRC041	LRC042	LRC043	LRC044	LRC045	LRC046	LRC047	LRC048	LRC049	LRC050	LRC051	LRC052	LRC053	LRC054	LRC055	LRC056	LRC057	LRC058	LRC059	LRC061	LRC062	LRC063	LRC064	LRC065	LRC066	LRC067	LRC068	LRC069	LRC070	LRC071	LRC072	LRC073	LRC074	LRC075	LRC076	LRC077	LRC078	LRC079	LRC080	LRC081	LRC082	LRC083	LRC084	LRC085
347223	rPt-5341	62.4696	95.3043	91.029	1	1	1	1	-	1	1	1	1	1	0	1	1	-	1	0	0	0	1	1	-	-	1	1	0	0	0	-	1	1	1	1	1	1	1	0	0	0	0	1	1	0	0	0	-
348373	tPt-7559	66.0438	98.6086	95.515	1	1	1	1	1	1	1	1	0	1	0	1	1	0	0	0	0	1	1	1	0	1	1	1	0	1	1	1	1	1	1	0	1	0	1	0	0	0	0	1	1	1	1	0	1
347295	rPt-7906	68.7032	100	92.612	1	1	1	1	1	1	-	1	1	1	0	1	0	0	0	1	1	-	1	1	-	1	1	1	0	1	1	1	1	0	0	1	1	0	0	0	0	1	-	1	1	0	0	0	0
402060	rPt-402060	69.5636	99.3043	94.459	0	-	0	0	0	0	1	0	0	0	0	0	0	1	0	0	1	0	1	0	1	1	0	-	0	0	0	0	0	-	1	1	-	1	0	0	0	0	0	0	1	0	0	0	0
402323	rPt-402323	77.5366	99.8261	93.931	1	0	0	0	0	0	0	0	0	0	0	0	0	1	0	0	1	-	1	0	1	1	0	1	0	0	0	0	0	1	1	0	1	1	1	0	0	0	0	0	1	0	0	0	0
399278	rPt-399278	77.7932	100	91.821	1	0	0	0	0	0	-	0	0	-	0	0	-	1	0	0	1	1	1	0	1	1	0	1	0	0	0	1	0	1	1	-	1	1	1	0	0	0	0	0	1	0	0	0	0
507343	rPt-507343	77.2792	100	94.459	1	-	0	0	0	0	0	0	0	0	0	0	0	1	0	0	1	-	1	0	1	1	0	1	0	0	0	-	0	1	1	-	1	1	1	0	0	0	0	0	1	0	0	0	0
399701	rPt-399701	67.6065	97.2173	93.404	0	1	0	1	1	0	0	0	-	0	0	0	1	0	1	0	0	0	0	0	0	1	1	0	1	0	1	1	0	1	1	-	0	0	1	1	1	-	1	0	0	0	1	1	1
402670	rPt-402670	64.331	95.6522	90.237	1	1	0	1	0	1	0	-	0	0	0	0	0	0	0	0	0	-	1	1	0	0	0	0	0	1	0	0	0	0	0	-	0	0	0	0	0	0	0	0	0	0	0	0	0
507059	rPt-507059	59.3429	95	88.127	0	1	0	0	1	-	0	1	1	0	0	0	1	0	1	-	1	0	0	1	0	0	1	0	1	0	1	1	1	0	0	0	-	0	0	0	0	0	1	-	1	1	1	-	0
400256	rPt-400256	67.7445	96.6957	89.446	0	1	-	1	0	1	-	0	1	1	1	1	0	0	0	0	-	1	0	1	0	-	1	0	-	1	1	0	0	1	0	0	1	-	0	0	0	0	0	1	0	0	0	0	0
399564	rPt-399564	64.7419	98.0435	87.599	0	0	1	0	0	0	0	0	0	-	1	-	0	0	0	1	0	0	0	0	0	0	-	1	0	0	0	0	0	0	1	0	0	1	0	0	0	0	1	1	0	0	0	0	0
509547	rPt-509547	70.6515	95.1303	91.029	1	1	0	1	1	0	0	1	1	0	1	0	0	0	0	0	0	0	0	0	0	1	1	1	0	1	1	-	0	0	0	0	-	0	0	0	0	0	0	1	0	0	0	0	0
389469	rPt-389469	65.1366	96	86.807	1	0	1	0	0	1	1	0	0	1	0	1	-	1	1	-	1	0	0	1	0	0	0	1	1	1	-	1	1	0	0	0	1	1	-	1	1	1	-	1	-	1	1	1	1
508552	rPt-508552	65.7999	96.7391	90.237	1	1	1	1	0	0	-	1	0	1	-	0	1	1	-	1	1	-	1	0	1	1	0	0	1	0	0	1	-	1	1	1	1	1	0	1	1	1	1	0	1	1	0	-	1
389448	rPt-389448	65.0335	96.8696	90.765	1	0	0	0	0	0	1	0	1	0	1	1	0	0	1	0	1	1	1	0	0	0	-	0	0	0	0	0	0	0	1	1	0	0	-	1	0	1	0	0	-	-	1	-	-
509418	rPt-509418	67.0301	95.9999	91.293	0	1	0	1	0	1	0	1	-	1	1	0	0	0	0	0	1	0	0	1	0	0	1	1	0	0	0	1	0	0	0	1	0	0	0	0	-	0	0	1	0	0	0	1	0
399662	rPt-399662	67.8412	96.7391	89.974	0	0	0	0	0	1	0	1	0	0	0	0	0	0	0	0	0	-	0	0	0	0	-	0	1	1	-	0	-	-	1	0	1	-	1	0	0	0	0	0	-	0	0	0	0
508032	rPt-508032	66.6305	97.2173	91.029	0	-	0	0	1	0	0	1	0	1	0	0	0	-	0	1	-	1	1	0	1	0	1	-	0	1	1	0	0	1	0	0	0	1	0	0	0	0	1	1	0	0	-	0	0
400898	rPt-400898	68.888	98.0435	92.612	1	-	0	1	1	1	1	1	1	1	1	0	0	0	0	0	0	0	0	0	0	0	1	0	-	0	0	1	0	0	0	1	0	0	1	0	0	0	0	1	0	0	0	0	0
399592	rPt-399592	70.9305	97.2174	92.612	0	0	1	1	1	1	1	0	1	0	1	-	0	-	0	0	0	0	0	1	0	1	-	0	0	0	0	0	1	1	-	1	1	1	1	1	0	0	1	1	1	0	1	1	0
401415	rPt-401415	66.0972	95	87.071	0	1	1	1	-	1	1	0	1	1	1	1	1	1	-	0	-	1	1	0	1	-	0	0	1	0	0	1	1	1	1	1	0	1	-	1	0	1	-	-	0	0	0	0	1
507726	rPt-507726	64.4478	96.3478	93.14	1	0	0	0	0	1	1	0	1	0	1	1	0	0	1	0	1	1	1	0	0	-	0	0	0	0	0	1	1	0	1	1	0	0	0	1	0	1	0	0	1	0	0	-	-
505199	rPt-505199	62.6451	97.6812	89.71	1	1	1	0	0	1	1	0	1	1	1	1	0	1	0	1	1	1	1	1	0	0	0	-	1	1	0	1	1	1	1	1	1	1	0	0	-	0	0	0	1	0	0	0	1
507978	rPt-507978	69.7812	99.8261	90.501	1	1	1	1	0	0	1	1	1	1	1	0	1	1	1	1	1	-	1	0	1	1	0	0	1	0	0	1	1	1	-	1	1	1	-	1	1	1	1	0	1	1	0	0	1
346872	rPt-3106	67.8254	97.3912	88.391	0	0	-	1	1	1	1	1	1	1	-	0	0	1	0	0	0	1	0	0	0	1	1	0	0	1	1	-	0	0	0	0	0	0	1	1	0	0	-	1	0	1	0	0	0
509484	rPt-509484	69.3757	98.6957	86.807	1	1	1	1	0	0	1	1	1	1	1	-	1	1	1	1	1	1	1	0	1	1	0	0	1	0	0	1	1	1	-	1	1	1	0	1	1	1	1	0	1	1	0	0	1
509071	rPt-509071	64.6048	95.3043	88.391	1	-	0	0	0	0	1	1	1	1	1	1	1	0	1	1	0	0	0	0	1	1	1	0	1	1	0	1	0	0	1	0	0	1	0	1	1	1	0	1	1	0	1	-	0
398841	rPt-398841	74.3061	96.3478	91.029	1	1	0	1	1	0	0	1	1	1	1	0	0	0	0	0	0	0	0	0	-	1	1	1	0	1	1	1	0	0	0	0	1	0	-	0	0	0	0	1	-	0	0	0	0
507599	rPt-507599	69.1904	98.7825	87.863	1	1	1	1	0	0	1	1	1	1	1	0	1	1	1	1	1	1	1	0	1	1	0	0	1	0	0	1	1	1	1	1	1	1	0	1	1	1	1	0	1	1	0	0	1
507474	rPt-507474	65.1518	95.4348	87.863	0	0	0	1	0	1	0	-	0	1	1	1	0	0	-	0	0	0	0	0	0	0	1	1	0	1	1	0	1	-	0	1	0	-	0	1	0	1	-	1	-	0	0	-	0
506493	rPt-506493	67.399	96.5217	90.765	0	0	0	0	0	1	0	1	0	0	-	0	0	0	0	0	0	1	0	0	0	-	1	0	1	1	-	0	-	1	1	0	1	1	1	0	0	0	0	0	1	0	0	0	0
401531	rPt-401531	69.1407	98.4783	88.654	1	1	1	1	1	0	1	1	-	1	-	1	1	0	1	1	1	1	1	1	-	0	-	1	1	0	0	1	1	1	1	1	1	-	1	0	-	-	1	0	-	-	1	-	1
400944	rPt-400944	65.6655	95.6522	89.71	1	-	1	1	0	1	1	-	1	-	1	0	0	1	1	0	1	1	1	0	1	1	1	1	1	0	0	1	1	-	1	1	1	0	1	1	1	1	0	1	1	1	1	1	0
390318	rPt-390318	66.3852	97.739	91.557	0	-	0	1	1	1	1	1	1	1	0	1	1	-	0	0	0	1	0	0	1	1	1	1	0	1	1	1	1	-	0	1	1	1	-	0	-	0	0	1	0	0	0	0	0
401173	rPt-401173	68.018	98.6957	91.821	1	1	1	1	0	0	1	1	1	1	1	-	1	1	1	1	1	1	1	0	1	1	0	0	1	0	0	1	1	1	1	1	1	1	0	1	1	1	1	0	1	1	0	0	1
346813	rPt-8049	67.7676	98.913	87.599	1	1	1	1	0	0	1	1	1	1	1	-	1	1	1	1	1	-	1	0	1	1	0	0	1	0	0	1	1	1	1	1	1	1	0	1	1	1	1	0	1	1	0	0	1
507112	rPt-507112	66.311	95.8696	87.335	0	0	-	1	1	1	1	1	1	-	1	0	-	1	1	-	0	1	0	0	0	1	1	1	0	1	1	1	0	0	0	0	0	0	1	1	0	0	1	1	0	1	-	0	-
347154	rPt-9220	67.0075	95.6522	84.96	1	-	1	1	0	1	1	0	1	-	1	0	0	1	1	0	1	1	1	0	1	1	1	1	-	0	0	1	1	0	1	-	1	0	1	1	1	1	-	1	1	1	1	1	-
398768	rPt-398768	65.139	96.5218	93.14	0	0	-	1	1	1	1	1	0	0	0	-	0	1	1	0	1	1	0	1	1	1	-	1	0	0	1	0	1	0	1	1	1	1	-	0	1	-	0	1	1	0	0	0	0
505193	rPt-505193	66.3172	95.3044	90.765	1	1	1	1	0	1	1	1	1	1	1	0	0	1	1	0	1	1	1	0	1	1	1	1	1	0	0	1	1	1	1	1	1	0	1	1	1	1	1	1	1	1	1	1	-
402615	rPt-402615	71.0358	95.4783	89.182	0	0	0	0	1	1	1	0	1	1	-	0	0	0	0	0	0	1	0	-	0	-	1	1	0	1	1	1	0	0	0	-	-	0	1	0	-	0	-	1	0	0	0	1	0
507234	rPt-507234	71.8087	97.5652	93.931	1	0	0	1	0	0	1	1	0	0	0	1	-	0	1	0	1	0	0	1	1	0	1	1	1	1	1	1	1	0	0	1	0	0	-	0	0	0	0	1	1	1	0	0	0
389793	rPt-389793	66.0932	95.2174	79.683	0	1	1	1	-	-	1	1	1	1	0	1	1	0	1	0	-	0	1	-	0	1	0	1	0	0	-	1	-	1	1	1	1	1	0	1	1	1	1	0	1	-	1	1	1
507090	rPt-507090	69.2289	96.1739	93.404	-	1	0	1	1	1	-	0	0	1	0	0	1	0	0	1	1	0	0	1	1	1	1	1	0	1	1	1	1	0	0	1	1	-	1	1	0	0	0	1	-	0	0	0	0
507719	rPt-507719	62.8958	97.1739	85.752	0	0	1	1	0	0	0	0	1	0	1	1	1	1	1	-	0	1	1	1	0	0	0	-	1	1	1	1	-	1	0	0	0	1	1	1	1	1	1	1	1	1	1	1	1
508116	rPt-508116	66.9315	96.8695	86.807	0	-	0	0	1	1	0	1	1	1	-	0	1	0	0	0	-	-	0	-	0	1	0	1	1	1	1	1	0	0	0	0	1	1	1	0	-	0	-	-	1	0	-	-	1
401899	rPt-401899	72.0433	99.6522	93.931	0	0	0	0	1	1	1	0	1	1	1	0	0	0	1	-	0	1	0	1	0	1	1	1	-	1	1	1	-	0	0	0	1	0	1	0	1	0	0	1	0	0	0	0	-
507759	rPt-507759	70.0944	96.1739	90.501	0	-	0	0	1	1	1	0	1	1	1	0	0	1	0	1	0	1	0	1	0	1	1	1	0	1	1	1	0	0	0	0	1	0	1	-	1	0	-	1	1	0	0	0	1
506136	rPt-506136	64.1493	95.1304	92.876	0	0	1	1	0	1	0	1	0	1	0	1	-	1	1	0	0	0	0	0	-	1	1	0	1	1	1	1	-	1	0	1	1	0	0	0	1	1	0	1	1	1	1	1	1
402530	rPt-402530	71.9862	98.6087	87.335	0	0	0	0	1	1	1	-	1	1	1	0	0	0	1	-	0	-	0	1	0	1	1	1	0	1	1	1	0	0	-	0	1	0	1	0	1	0	0	-	-	0	0	0	0
399487	rPt-399487	71.5617	99.3043	91.029	0	1	0	0	1	1	1	1	1	1	1	0	0	1	1	-	0	1	0	-	0	1	1	1	0	1	-	1	0	0	0	0	1	-	1	0	0	0	0	1	0	0	0	0	1
507839	rPt-507839	63.1188	96.1739	90.501	0	1	1	1	0	0	1	1	1	1	0	-	0	1	1	1	0	0	1	0	1	1	1	0	0	0	1	1	1	1	1	-	1	0	1	1	1	1	1	0	0	1	0	1	1
347256	rPt-4415	66.4936	96.1739	91.557	1	-	0	1	1	1	1	1	1	1	1	0	1	0	1	0	0	0	1	1	0	0	1	0	0	1	1	1	-	1	1	1	1	-	0	0	0	0	0	1	1	0	0	0	0
401018	rPt-401018	72.2795	97.2174	91.821	0	0	0	0	1	1	1	-	1	1	-	0	0	0	-	-	0	0	0	-	0	1	1	1	0	1	1	1	-	0	0	0	1	0	1	0	1	0	0	-	0	0	0	0	0
400456	rPt-400456	70.688	99.8261	93.931	0	1	0	0	1	-	1	0	1	1	1	0	0	1	-	0	0	1	0	-	0	1	1	1	-	1	1	1	0	0	0	0	1	0	1	0	0	0	0	1	1	0	0	0	1
390594	rPt-390594	69.3826	98.0869	93.668	0	1	0	0	1	1	1	1	1	1	1	0	0	1	1	1	0	1	0	-	0	1	1	1	0	1	1	1	-	0	0	-	1	1	1	0	0	0	-	1	1	0	0	0	1
399930	rPt-399930	65.4252	96.5218	89.182	1	0	0	1	1	-	0	1	1	0	1	1	1	1	0	0	0	0	0	1	1	0	1	0	0	0	0	-	1	0	0	0	-	0	0	0	0	1	1	0	0	-	0	1	1
346889	rPt-4783	65.7096	97.0435	92.348	1	1	0	0	1	1	-	1	1	-	1	0	1	0	-	0	0	0	1	-	-	0	1	0	0	1	1	1	0	1	1	1	1	0	0	0	0	0	0	1	1	0	1	0	0
505906	rPt-505906	68.7617	99.4782	96.042	0	1	0	0	1	1	0	0	1	1	1	0	0	1	1	0	0	1	0	1	0	1	1	1	0	1	1	1	0	0	0	0	1	1	1	-	0	0	1	1	1	0	0	0	1
509306	rPt-509306	60.8463	95.8697	87.599	0	1	-	1	1	1	-	1	1	1	1	1	1	1	1	1	1	1	0	1	1	1	1	1	1	1	1	1	1	0	1	-	1	1	1	0	1	0	1	1	1	0	1	-	1
507209	rPt-507209	62.5147	96.7391	86.807	1	-	1	1	1	1	-	1	1	1	1	1	1	1	1	1	1	1	1	1	1	1	1	0	1	1	1	1	1	1	1	1	1	0	1	0	0	0	1	1	1	0	0	0	0
505839	rPt-505839	67.4085	96.8695	89.446	1	1	1	1	1	1	1	1	1	1	1	1	1	1	1	0	1	-	1	1	1	-	1	1	-	0	1	1	1	1	1	1	1	1	1	1	1	1	1	0	1	1	1	-	1
400263	rPt-400263	64.6897	98.9564	90.501	0	1	1	0	1	1	0	-	1	1	1	0	-	-	0	0	0	1	0	1	0	1	1	1	1	1	1	1	0	0	0	-	1	1	1	0	0	0	0	-	1	-	0	0	0
402212	rPt-402212	63.0668	97.3912	87.335	1	0	1	1	1	1	1	1	1	1	1	1	1	1	1	1	1	1	1	1	1	1	1	0	1	1	-	1	1	1	1	1	1	0	1	0	0	0	1	1	1	0	0	-	0
505853	rPt-505853	55.5717	96.5217	89.446	1	1	1	1	1	0	1	1	1	0	1	1	0	1	1	1	1	0	0	1	1	1	1	1	1	1	1	1	1	1	0	1	1	0	1	1	1	1	1	-	1	1	0	1	1
507554	rPt-507554	62.4224	98.2609	90.765	1	-	1	1	1	1	1	1	1	1	1	1	1	1	-	1	1	1	1	1	1	1	1	0	1	1	1	1	1	1	1	1	1	0	1	0	0	0	1	1	1	0	0	0	0
398796	rPt-398796	65.8571	97.7392	91.293	1	1	1	1	1	1	1	1	0	1	-	1	1	0	0	0	0	1	1	1	0	1	1	1	-	1	1	1	1	1	-	0	1	0	-	0	0	0	0	1	1	1	1	-	-
509453	rPt-509453	65.3117	96.5217	91.293	1	0	1	1	1	1	1	1	1	1	1	1	1	1	-	1	1	1	1	1	1	1	1	0	1	1	-	1	1	1	1	1	1	0	1	0	0	0	1	1	1	0	0	0	0
390612	rPt-390612	66.5915	97.3914	83.905	0	0	1	1	-	1	0	1	1	1	0	1	-	-	1	0	-	1	-	1	-	-	1	-	0	-	0	1	-	0	1	-	-	1	1	-	1	-	0	-	-	1	-	1	0
506506	rPt-506506	55.6949	97.913	87.335	1	1	1	1	1	1	1	1	1	1	1	1	1	1	1	0	1	1	1	1	1	1	1	1	-	0	-	1	1	1	1	1	1	1	1	1	1	1	1	0	-	1	1	-	1
505761	rPt-505761	64.9777	98.087	94.195	1	-	1	1	1	1	1	1	1	1	1	1	1	1	1	1	1	1	1	1	1	1	1	0	1	1	0	1	1	1	1	1	-	0	1	0	0	0	1	1	-	0	0	0	0
399831	rPt-399831	66.4404	95.3044	92.348	1	1	1	0	1	1	1	1	1	-	1	1	0	1	0	1	-	-	1	0	-	1	-	1	0	0	0	1	0	0	0	1	0	1	0	1	0	1	1	0	1	0	-	0	1
400704	rPt-400704	69.2247	98.6087	96.042	0	1	1	1	1	1	1	1	1	1	1	1	1	0	1	0	0	1	1	1	1	1	1	-	-	0	0	1	1	1	1	1	1	1	1	0	1	0	0	-	-	1	1	0	0
401462	rPt-401462	65.3525	98.2609	94.459	0	1	1	1	1	1	1	1	1	1	1	1	1	1	1	0	0	1	1	1	1	1	1	1	1	0	0	-	1	1	1	1	1	1	1	0	1	0	0	1	1	1	1	0	0
347528	rPt-8185	66.0118	99.4783	97.361	0	1	1	1	1	1	1	1	1	1	1	1	1	1	1	0	0	1	1	1	1	1	1	1	0	0	0	1	1	1	1	1	1	1	1	0	1	0	0	-	0	1	1	-	0
410937	rPt-410937	65.1711	97.7392	95.251	1	1	1	1	1	1	1	1	1	1	1	1	1	1	1	1	1	1	1	1	1	1	1	0	1	1	1	1	1	1	1	1	1	0	1	0	0	0	1	1	1	0	1	1	-
505309	rPt-505309	59.5245	98.2609	89.446	-	1	1	1	1	1	0	1	-	1	1	1	1	0	0	1	0	1	0	1	0	-	1	1	0	0	1	1	-	1	1	1	1	1	1	0	1	1	1	1	1	1	1	0	1
349430	tPt-0396	67.4422	98.2609	95.251	0	1	1	1	1	1	1	1	1	1	1	1	1	1	1	0	0	1	1	1	1	1	1	1	1	0	0	1	1	1	1	1	1	1	1	0	1	1	0	1	0	1	1	1	0
389941	rPt-389941	70.6807	99.3043	93.14	0	1	1	1	-	1	1	1	1	1	1	1	-	0	1	0	0	1	1	1	-	-	1	-	0	0	0	1	1	1	1	-	-	1	1	0	1	0	0	-	1	1	1	0	0
401471	rPt-401471	68.3902	99.3043	96.306	0	1	1	1	1	1	1	1	1	1	1	1	1	0	1	0	-	1	1	1	1	1	1	1	0	0	0	1	1	1	1	1	1	1	1	0	1	-	0	-	-	1	1	-	0
509060	rPt-509060	66.4814	97.7391	94.723	1	1	1	1	1	1	1	1	1	1	1	1	1	1	1	1	1	1	1	1	1	1	1	0	1	1	1	1	1	1	1	1	1	0	1	0	0	0	1	1	1	0	0	1	0
389863	rPt-389863	68.6225	99.4783	95.515	0	1	1	1	1	1	1	1	1	1	1	1	1	1	1	0	0	1	1	1	1	1	1	1	1	-	0	1	1	1	1	1	1	1	1	0	1	-	0	1	1	1	1	-	0
400106	rPt-400106	69.401	98.9129	87.335	0	1	1	1	-	1	1	1	1	1	1	1	-	1	1	0	0	1	1	1	-	-	1	-	1	-	0	1	1	1	1	-	-	1	1	0	1	0	0	-	-	1	1	-	0
400103	rPt-400103	52.0527	99.1304	82.85	1	1	1	0	1	0	1	1	1	1	1	-	-	-	1	1	-	1	-	1	1	1	1	-	1	-	1	1	1	1	1	1	1	-	1	-	1	1	1	1	1	1	1	1	1
506200	rPt-506200	68.9768	100	96.306	0	1	1	1	1	1	1	1	1	1	1	1	1	1	1	0	-	1	1	1	1	1	1	1	-	0	0	1	1	1	1	1	1	1	1	0	1	1	0	1	1	1	1	1	0
389952	rPt-389952	62.5502	98.2609	90.501	1	-	0	0	1	1	1	1	1	1	1	1	1	1	1	1	1	1	1	1	1	1	-	1	1	1	1	1	1	1	1	1	1	1	1	1	0	-	1	1	1	1	1	1	1
506748	rPt-506748	67.498	97.5652	94.723	0	1	1	1	1	1	1	1	1	1	1	1	1	1	1	0	0	1	1	1	1	1	1	1	1	1	0	1	1	1	1	1	1	1	1	0	1	-	0	1	1	1	1	1	0
402055	rPt-402055	56.4245	99.5652	96.57	1	1	1	1	1	1	-	1	1	1	1	1	1	1	0	1	1	1	1	1	1	1	1	-	1	1	1	1	1	1	1	1	1	-	1	1	1	1	1	1	1	-	1	1	1
411098	rPt-411098	65.2141	100	99.208	1	1	1	1	1	1	1	1	1	1	1	1	1	1	-	1	1	1	1	1	1	1	1	1	1	1	1	1	1	1	1	1	1	1	1	1	1	1	1	1	1	1	1	1	1
507790	rPt-507790	68.7723	96.6957	87.863	0	0	1	1	-	1	0	1	1	-	0	0	0	0	1	0	-	0	-	1	0	-	1	1	0	0	0	-	1	0	0	-	0	0	0	0	0	0	-	1	1	0	0	-	0
509721	rPt-509721	66.6261	95.6521	90.765	1	1	0	0	-	1	0	0	1	-	0	-	0	1	1	1	1	0	0	0	0	0	1	0	0	1	1	0	1	0	1	1	1	-	0	0	1	0	1	1	-	0	0	1	1
508659	rPt-508659	61.9446	95.4348	87.599	0	1	1	0	0	0	1	0	1	0	-	0	-	1	1	1	1	-	0	0	1	0	0	0	1	0	0	0	0	0	-	0	1	0	0	1	1	1	1	0	0	0	1	1	1
507401	rPt-507401	67.4367	98.2608	95.251	0	0	1	1	1	1	1	1	0	1	0	1	1	0	0	-	0	1	0	-	0	0	1	1	0	0	1	0	0	1	1	1	1	1	1	0	0	0	0	1	1	1	0	0	0
390338	rPt-390338	70.4109	96.1739	90.501	0	0	1	1	1	-	1	-	0	0	-	1	1	-	0	1	0	1	0	1	0	0	1	1	0	1	-	0	0	-	1	1	1	1	1	0	0	0	0	-	0	1	0	0	0
116273	wPt-0775	64.3171	97.3912	90.237	-	1	0	0	0	0	1	1	-	-	1	-	0	1	1	1	1	1	1	0	1	0	1	0	1	1	1	0	1	1	1	0	0	1	0	1	1	-	-	1	1	1	1	-	1
411127	rPt-411127	60.4358	100	98.945	0	0	0	0	0	0	0	0	0	0	0	0	0	0	0	0	0	0	0	0	0	0	0	0	0	0	0	0	0	0	0	0	0	0	0	0	0	0	0	0	0	0	0	0	0
410868	rPt-410868	65.5783	95.6523	92.612	0	0	0	0	1	1	0	0	1	0	0	0	0	1	0	0	0	1	0	0	0	0	1	0	0	0	0	0	0	1	0	1	1	0	-	0	0	1	-	0	0	0	0	0	0
400531	rPt-400531	62.6663	95.3043	92.612	0	1	0	0	1	0	0	1	1	0	1	0	0	0	0	0	0	0	0	0	0	0	0	0	-	0	0	0	0	0	0	0	1	0	0	0	0	0	0	1	0	1	1	1	1
401442	rPt-401442	62.8801	96.8695	92.612	0	0	1	0	0	0	0	1	0	0	0	1	0	0	0	1	0	0	0	-	0	1	0	0	1	0	0	1	0	1	1	0	0	0	1	1	0	0	0	0	0	0	1	0	0
345417	wPt-345417	65.5033	98.0435	92.612	-	0	0	0	0	0	1	0	0	1	0	0	0	0	1	0	-	0	1	0	0	1	0	1	0	0	0	0	0	1	-	1	0	-	1	1	-	0	0	1	0	1	1	1	1
398523	rPt-398523	66.6188	99.1304	94.195	0	0	0	0	0	0	0	0	-	0	0	0	0	0	0	0	0	0	0	0	0	0	0	0	0	0	0	0	0	1	1	-	0	0	0	0	0	0	0	0	0	0	0	0	0
390653	rPt-390653	62.3623	95.2174	90.501	0	0	0	0	1	0	0	0	0	0	0	0	-	0	0	0	-	0	0	0	0	0	0	0	0	0	0	0	0	0	0	0	0	0	0	0	0	0	0	0	0	0	0	0	0
505391	rPt-505391	70.9389	96.1739	90.501	0	1	0	1	1	1	0	0	0	0	0	0	0	-	0	0	1	1	1	1	0	0	1	1	0	0	0	1	0	0	0	0	1	1	1	0	0	0	1	1	0	0	0	0	0
344742	wPt-344742	65.8038	96.7391	90.501	0	0	0	0	0	0	1	0	0	1	0	0	0	0	1	0	1	0	1	0	-	1	0	1	0	0	0	0	1	1	1	1	0	1	1	1	-	0	0	1	0	1	1	1	1
505532	rPt-505532	64.3217	96.6956	92.348	0	0	1	0	0	0	0	0	0	0	0	0	0	0	0	0	0	0	0	-	0	0	0	0	0	0	0	0	0	-	0	0	0	0	0	0	0	0	0	0	0	0	0	0	0
509457	rPt-509457	71.7315	97.913	91.557	1	0	0	0	0	0	1	0	0	1	0	0	0	0	0	0	0	0	0	0	0	1	0	1	0	0	0	-	0	1	1	1	0	0	1	1	0	1	1	1	1	1	1	-	1
401185	rPt-401185	68.5387	98.9565	93.404	0	0	1	0	1	1	-	1	0	1	-	0	0	0	0	0	0	0	0	1	0	1	1	1	0	1	1	1	0	0	-	1	0	0	0	0	0	0	1	1	0	0	0	0	0
398497	rPt-398497	61.8613	95.8696	91.029	1	1	1	1	0	1	1	0	1	1	0	0	1	1	1	0	1	-	1	0	0	1	0	0	0	0	0	0	0	1	1	1	1	1	1	1	1	1	1	0	1	1	1	-	-
401489	rPt-401489	65.4587	95.6522	90.765	0	0	0	0	1	1	0	1	0	1	1	1	1	-	1	1	0	0	1	0	1	0	1	0	1	1	1	1	1	1	-	1	1	1	-	-	0	0	0	0	0	0	0	0	0
506762	rPt-506762	63.1845	97.1739	92.348	0	0	0	1	1	0	0	1	0	0	0	-	0	-	1	0	0	0	0	0	0	1	0	0	0	1	1	1	0	1	0	1	1	1	1	0	0	0	0	1	0	-	0	0	1
509096	rPt-509096	68.0848	96.5218	92.612	0	1	1	1	0	1	1	0	0	1	1	0	0	0	0	0	1	1	1	0	0	1	1	0	1	0	0	0	0	1	1	0	0	1	0	1	1	1	0	0	1	1	1	1	0
402116	rPt-402116	70.6274	97.7391	90.237	0	0	1	0	0	1	1	1	0	0	0	0	0	0	0	0	0	0	0	1	0	0	0	0	0	1	1	0	0	0	0	1	1	0	0	0	0	0	0	0	-	0	0	0	0
506384	rPt-506384	60.5332	96.5217	89.974	1	0	0	1	-	1	1	0	1	1	1	0	0	1	1	1	1	1	1	1	0	0	1	0	1	0	-	0	1	1	0	0	0	0	0	1	0	-	1	0	0	0	-	0	0
400940	rPt-400940	67.8661	96.5218	89.974	1	1	1	1	0	1	1	1	0	1	0	0	0	0	1	0	1	0	0	0	1	1	0	1	0	0	0	1	0	1	0	1	0	-	1	0	0	0	-	0	1	1	1	0	-
508057	rPt-508057	65.5577	95.6521	90.501	0	1	1	1	0	0	1	1	0	1	-	1	1	0	-	1	0	0	0	1	0	0	1	0	0	1	1	1	1	1	1	1	1	0	1	0	0	0	0	1	1	1	1	0	0
398472	rPt-398472	62.0838	95.8261	90.765	0	1	-	1	1	1	1	1	1	1	0	0	1	1	1	0	1	0	0	1	0	1	1	1	1	0	0	0	0	-	0	1	0	0	1	1	1	1	1	0	0	0	1	0	0
508040	rPt-508040	68.6184	98.9565	88.918	0	1	0	1	1	1	0	1	1	0	0	0	0	1	1	1	1	1	1	0	0	-	-	0	1	0	0	-	0	-	0	0	0	0	0	0	-	0	0	0	1	0	-	0	0
398761	rPt-398761	67.368	98.4347	90.765	0	1	1	1	1	1	-	1	1	-	1	0	-	0	0	1	0	0	0	1	0	1	1	0	1	1	1	1	0	0	0	1	0	0	1	1	1	0	0	1	0	1	0	1	0
509630	rPt-509630	63.6782	96.5217	84.433	0	0	1	0	0	1	1	-	1	0	1	1	1	1	1	0	1	1	1	0	1	0	0	0	1	1	1	1	1	1	1	-	1	1	-	1	0	1	0	0	0	1	1	-	0
506504	rPt-506504	66.0351	97.0434	88.127	0	1	0	0	0	0	1	1	1	0	1	1	1	1	1	0	1	1	-	0	0	0	1	1	-	0	0	1	1	1	1	-	1	1	1	1	1	1	1	-	1	1	1	-	1
347183	rPt-8307	61.2563	95.6522	83.641	1	0	1	1	-	1	-	-	0	-	1	0	1	1	0	-	0	0	0	-	0	0	-	0	-	1	1	0	0	-	0	1	1	0	-	1	0	1	1	0	0	0	1	1	1
399832	rPt-399832	66.0437	95.826	92.348	1	0	1	0	0	1	0	0	1	1	0	0	0	1	1	0	0	1	1	0	1	0	1	0	1	0	0	0	1	1	1	1	1	1	0	0	1	1	0	0	0	0	1	0	0
390281	rPt-390281	70.3051	95.8261	89.71	1	0	0	0	0	1	0	1	1	1	0	1	0	0	1	0	0	1	0	0	1	1	1	0	0	1	1	1	-	1	1	1	1	0	0	0	0	1	0	1	1	0	1	-	0
402612	rPt-402612	68.1244	96.3479	87.863	0	1	0	0	1	0	1	0	-	1	1	0	0	1	1	1	1	1	1	-	1	1	1	0	1	0	0	-	0	0	1	-	1	0	-	0	-	-	0	0	1	0	0	-	0
400973	rPt-400973	68.5657	97.3912	91.821	1	0	0	1	1	1	1	0	0	1	0	0	1	0	1	1	1	1	1	1	1	1	1	1	0	0	0	0	0	1	0	-	1	0	0	-	0	0	1	0	0	0	0	0	1
507737	rPt-507737	64.0012	95.6522	84.697	-	0	0	0	1	-	-	0	1	1	0	-	1	1	0	1	-	1	0	1	1	-	0	1	-	0	1	1	0	1	0	0	1	1	0	0	1	0	0	0	0	0	-	0	0
390292	rPt-390292	64.8292	95	88.391	1	1	1	1	1	0	1	-	1	1	1	1	1	1	1	0	1	1	0	1	1	0	0	1	0	0	0	1	1	1	1	0	1	1	1	0	0	1	1	0	1	-	0	0	0
508897	rPt-508897	65.0831	98.4347	90.765	1	1	0	0	1	0	1	0	-	1	1	1	0	1	1	1	1	1	1	0	1	1	1	0	1	0	0	1	0	-	1	0	1	-	1	0	1	1	1	0	1	0	0	0	0
506408	rPt-506408	62.5227	97.971	89.71	0	0	1	0	0	1	1	1	1	0	1	1	1	1	1	0	1	1	1	0	1	0	1	-	1	1	1	1	1	1	1	1	1	1	1	1	0	1	0	0	-	1	1	0	0
507930	rPt-507930	67.5555	96.3478	87.863	1	0	1	0	0	1	0	0	1	1	0	0	0	1	1	0	0	1	1	1	1	1	1	0	1	1	0	0	1	1	1	1	1	1	-	1	1	-	1	0	-	0	1	0	0
401164	rPt-401164	69.6065	95.3043	90.237	1	1	0	1	1	1	1	0	0	1	1	0	1	1	1	1	1	1	1	1	1	1	1	1	0	0	0	0	0	1	0	0	1	-	0	-	0	-	1	0	0	0	0	-	1
389648	rPt-389648	61.8489	95.2173	82.85	0	0	0	1	-	1	1	-	0	0	0	0	-	1	0	0	0	-	0	1	-	0	1	0	0	1	1	0	-	0	0	0	0	-	1	-	0	0	0	-	0	-	-	0	0
390530	rPt-390530	66.5947	97.0435	90.501	0	0	1	0	1	1	1	1	1	1	1	1	1	1	1	0	1	1	0	0	1	0	1	0	0	1	1	1	1	1	1	1	1	1	1	0	0	0	0	1	0	1	0	0	0
506241	rPt-506241	63.2456	95.4782	92.348	1	1	0	1	1	1	1	1	0	0	1	0	1	1	0	-	1	0	1	1	1	0	1	1	0	1	0	0	1	1	1	-	1	1	1	1	1	1	1	1	1	1	1	1	1
507600	rPt-507600	66.4563	95.0725	81.003	1	-	-	-	0	-	0	0	1	1	0	0	0	1	-	0	0	1	1	1	1	1	1	0	1	0	-	-	1	-	1	1	1	1	1	-	1	-	1	-	-	0	1	0	0
507035	rPt-507035	64.3925	97.2174	92.348	0	1	1	1	1	1	1	-	1	1	1	0	0	0	0	0	1	1	1	0	1	1	1	1	1	1	1	0	0	1	0	1	0	1	1	1	1	1	-	1	1	0	1	0	0
411131	rPt-411131	65.1486	98.087	92.348	0	1	-	1	1	1	1	-	1	1	1	0	0	0	0	0	1	1	1	0	1	1	1	1	1	1	1	0	0	1	0	1	0	1	1	1	1	1	1	1	1	0	1	0	0
507395	rPt-507395	57.4169	95.8696	87.863	1	0	1	0	0	-	0	1	0	1	1	1	1	1	1	1	0	1	0	1	0	1	1	0	1	0	0	-	1	1	1	1	1	0	0	1	-	1	1	0	1	-	0	1	1
402364	rPt-402364	65.4558	96.5218	92.612	1	-	0	-	1	1	1	0	1	1	1	1	0	0	1	1	1	0	1	1	1	0	0	-	0	1	1	0	1	0	1	1	0	0	1	1	1	0	1	1	0	0	0	0	0
506760	rPt-506760	63.6619	95.6521	88.654	1	0	1	0	0	1	1	1	1	1	1	0	-	1	1	1	1	1	0	1	1	1	1	-	1	1	1	1	1	0	1	1	0	0	0	0	0	0	1	-	1	1	1	1	1
507782	rPt-507782	66.0153	95.0001	84.697	1	1	1	-	0	-	0	-	0	0	0	1	1	1	1	1	0	1	-	1	0	1	1	-	0	1	1	1	1	1	1	-	1	1	1	-	1	0	1	0	1	-	1	1	1
398735	rPt-398735	67.8272	97.913	88.654	1	-	1	1	1	1	1	1	-	0	1	1	1	0	1	1	0	1	1	0	1	-	1	0	0	1	1	1	1	0	1	1	1	1	1	0	1	0	0	1	0	1	1	1	0
506893	rPt-506893	68.3941	98.9565	96.042	0	1	1	1	0	1	0	0	1	1	0	1	0	1	0	1	1	0	0	1	0	0	1	0	0	0	1	1	0	1	1	0	1	1	1	0	0	0	1	1	1	1	1	1	0
506228	rPt-506228	62.6704	95.9999	92.612	1	0	1	1	1	1	1	1	0	1	1	0	0	0	1	1	1	0	0	0	1	1	1	0	0	0	0	0	1	1	1	1	0	1	1	1	1	1	1	1	1	0	-	0	1
411174	rPt-411174	62.8498	95.6522	84.433	0	-	-	1	1	0	1	1	1	1	1	1	1	0	0	1	1	-	1	-	1	-	1	-	1	0	-	1	1	-	0	1	1	0	0	0	0	1	-	1	1	1	0	1	0
508253	rPt-508253	65.2569	96.6956	91.293	0	1	0	0	1	1	0	1	1	1	1	1	1	1	1	1	1	1	1	0	1	1	-	1	1	0	0	0	0	1	1	1	1	1	1	1	0	1	1	1	1	1	1	1	1
401329	rPt-401329	62.0228	96.9566	91.821	0	1	0	1	1	1	1	1	0	1	1	1	1	0	0	1	-	-	1	0	0	0	1	1	1	1	1	1	1	1	0	0	0	0	1	1	1	1	1	1	1	0	0	0	0
389683	rPt-389683	65.5394	95.6522	92.876	0	1	0	0	1	-	0	1	1	1	1	1	1	0	1	1	0	1	0	1	0	0	1	1	1	1	1	1	-	1	0	1	0	0	1	0	0	0	0	1	1	0	0	0	0
505357	rPt-505357	66.8428	96.739	87.599	0	-	1	0	1	1	1	1	1	-	1	1	1	1	1	0	1	1	0	0	1	1	1	0	0	1	1	1	1	1	1	1	1	1	1	-	0	0	-	1	0	1	-	1	-
389441	rPt-389441	66.0498	96.3479	88.391	-	-	-	0	1	1	1	1	1	1	1	1	1	1	1	0	1	1	0	0	1	0	1	0	0	1	1	1	1	1	1	1	1	1	1	-	0	0	-	1	0	1	1	1	-
506176	rPt-506176	65.9007	95	87.071	1	1	0	1	1	1	1	0	1	0	1	1	-	0	-	1	1	1	1	1	1	1	0	1	1	0	-	1	-	1	1	1	1	1	1	1	0	1	-	0	-	0	0	1	-
509105	rPt-509105	63.3511	98.2608	88.391	0	1	0	0	1	1	0	1	1	1	1	1	1	0	-	1	0	1	-	1	0	1	1	1	1	1	1	1	-	1	0	1	0	1	1	0	0	0	-	1	1	0	0	0	-
389731	rPt-389731	63.7946	95.8261	85.224	0	-	1	1	1	1	1	-	0	0	1	1	1	-	1	0	1	1	1	0	1	0	1	1	1	-	-	-	1	1	1	1	1	1	1	1	1	1	1	1	1	0	-	1	1
401473	rPt-401473	61.0913	96.7391	91.029	0	0	1	1	1	1	1	1	1	1	-	1	1	0	0	1	1	0	1	1	1	1	1	-	1	0	0	-	1	0	1	-	1	1	1	0	0	0	0	1	-	0	0	0	0
401427	rPt-401427	69.7753	97.3912	89.71	1	1	0	1	-	0	-	1	-	1	1	1	1	1	0	0	0	0	1	0	1	1	0	1	1	1	1	1	1	0	0	1	0	0	1	1	1	1	1	1	1	1	1	-	0
402611	rPt-402611	65.8957	98.0434	90.501	1	1	0	1	1	0	0	1	0	1	0	-	1	-	0	0	-	0	1	0	1	1	0	1	1	1	1	1	1	0	0	1	0	0	1	1	1	1	1	1	1	1	0	1	0
505372	rPt-505372	60.533	96.5217	88.918	0	1	-	0	0	0	1	0	-	1	-	1	0	1	1	0	1	0	1	1	-	0	-	-	-	1	1	0	0	0	-	1	-	1	-	1	1	1	1	1	0	1	-	1	1
402581	rPt-402581	66.5644	98.0435	89.974	1	1	1	0	1	1	1	1	1	1	1	1	1	1	1	1	0	1	0	1	1	1	1	1	1	0	0	1	1	1	0	1	1	1	1	0	-	1	1	0	1	0	1	0	1
411177	rPt-411177	64.5339	95.6521	92.084	1	0	0	1	1	1	0	1	1	1	1	1	1	0	1	-	-	0	0	1	-	1	1	0	0	1	1	0	1	1	1	1	1	1	1	0	1	0	1	1	1	1	1	0	1
506794	rPt-506794	61.8989	96.9565	95.778	0	0	1	1	1	1	1	1	1	1	1	1	1	1	1	1	1	1	1	1	1	1	1	1	0	1	1	1	1	1	1	-	1	1	1	1	1	1	0	1	1	0	0	1	0
411434	rPt-411434	67.9653	99.3043	86.544	1	1	0	1	-	-	-	1	-	1	1	0	0	0	1	1	0	1	0	1	0	1	1	1	-	0	0	1	1	1	1	1	-	1	1	-	0	0	0	-	1	0	1	0	0
507427	rPt-507427	61.6409	95.2173	89.974	1	1	1	1	1	1	1	0	1	1	1	1	1	1	1	1	0	0	0	1	-	1	1	1	-	1	1	1	1	0	1	1	1	1	1	0	0	-	0	1	1	1	-	0	0
401274	rPt-401274	62.036	95.4783	91.557	0	1	1	-	0	0	1	-	0	1	0	1	0	1	1	0	1	0	1	1	-	0	1	-	0	0	1	0	0	0	1	-	1	1	-	-	1	1	1	-	0	1	0	-	1
507531	rPt-507531	62.641	97.7391	92.084	1	-	0	1	1	1	0	1	1	1	1	1	1	1	1	0	0	1	0	1	1	1	1	1	0	1	1	1	1	1	1	1	1	1	1	0	1	0	1	1	1	1	1	0	1
505781	rPt-505781	68.2849	97.3913	83.905	1	1	1	1	1	1	1	-	1	1	1	1	1	1	1	1	1	1	1	1	1	1	1	1	1	0	0	1	1	1	1	1	1	1	1	1	-	1	1	-	1	1	-	1	1
402494	rPt-402494	61.831	97.0434	92.612	0	0	1	1	1	1	1	1	1	1	1	1	1	1	-	1	1	1	1	-	1	1	1	1	0	1	1	1	1	1	1	1	-	1	1	1	0	0	0	-	1	0	1	1	0
389413	rPt-389413	67.2799	96.6956	96.306	1	1	0	1	1	1	1	1	1	1	1	0	0	0	1	1	0	1	0	1	0	1	1	1	1	0	0	1	1	1	1	1	1	1	1	0	0	0	0	1	1	1	1	0	0
509540	rPt-509540	59.1524	98.6087	93.14	1	1	1	1	1	1	1	1	1	1	1	1	1	1	1	1	1	1	1	1	1	1	1	1	0	1	1	1	1	1	1	1	1	1	1	1	1	1	0	1	-	1	0	0	0
346962	rPt-4627	61.575	99.6522	91.029	1	1	1	1	1	1	1	1	1	1	1	1	1	1	1	1	1	0	-	1	-	1	1	-	-	1	1	1	1	1	1	1	1	1	1	-	0	1	0	1	1	1	1	0	0
398737	rPt-398737	62.257	98.9564	93.931	0	0	1	1	1	1	1	1	1	1	1	1	1	1	1	1	1	1	1	1	-	1	1	1	0	1	1	1	1	1	1	1	0	-	1	1	1	1	0	-	1	0	1	1	0
402538	rPt-402538	66.8708	99.4783	93.14	0	1	1	1	1	1	1	1	-	1	-	1	1	1	-	0	1	1	1	1	0	1	1	1	1	1	1	1	1	1	1	1	1	1	1	0	-	1	1	-	1	1	-	1	1
411506	rPt-411506	66.2739	99.4783	98.153	1	1	0	1	1	1	1	1	1	1	1	0	1	0	0	1	1	1	1	1	1	1	1	1	1	1	1	1	1	1	1	1	1	0	1	0	0	1	1	1	1	1	1	1	1
507783	rPt-507783	64.422	98.9565	93.14	-	1	0	1	1	-	0	1	1	1	1	1	1	1	1	1	1	1	0	1	-	1	1	1	0	1	1	1	1	1	1	1	1	1	1	-	1	0	1	1	1	1	1	0	-
507321	rPt-507321	66.4276	98.9564	96.834	1	1	-	1	1	1	0	1	1	1	1	1	1	1	1	1	1	1	0	1	1	1	1	1	0	1	1	1	1	1	1	1	1	1	1	0	1	1	1	1	1	1	1	0	1
508967	rPt-508967	67.2434	100	98.945	1	1	1	1	1	1	1	1	1	1	1	1	1	1	1	1	1	1	1	1	1	1	1	1	1	1	1	1	1	1	1	1	1	1	1	1	1	1	1	1	1	1	1	1	1
402519	rPt-402519	64.3076	99.8261	99.472	1	1	1	1	1	1	1	1	1	1	1	1	1	1	1	1	1	1	1	1	1	1	1	1	1	1	1	1	1	1	1	1	1	1	1	1	1	1	1	1	1	1	1	1	1
508957	rPt-508957	71.0013	100	99.472	1	1	1	1	1	1	1	1	1	1	1	1	1	1	1	1	1	1	1	1	1	1	1	1	1	1	1	1	1	1	1	1	1	1	1	1	1	1	1	1	1	1	1	1	1
506555	rPt-506555	67.1336	100	99.208	1	1	1	1	1	1	1	1	1	1	1	1	1	1	1	1	1	1	1	1	1	1	1	1	1	1	1	1	1	1	1	1	1	1	1	1	1	1	1	1	1	1	1	-	1
389748	rPt-389748	62.8033	100	99.472	1	1	1	1	1	1	1	1	1	1	1	1	1	1	1	1	1	1	1	1	1	1	1	1	1	1	1	1	1	1	1	1	1	1	1	1	1	1	1	1	1	1	1	-	1
508600	rPt-508600	61.117	99.13	99.208	1	1	1	1	1	1	1	1	1	1	1	1	1	1	1	1	1	1	1	1	1	1	1	1	1	1	1	1	1	1	1	1	1	1	1	1	1	1	1	1	1	1	1	1	1
399351	rPt-399351	69.2879	99.1303	91.821	0	0	-	0	1	1	0	1	0	1	1	0	0	0	0	0	0	0	0	1	0	1	1	1	0	1	1	-	0	0	0	-	0	1	0	0	0	0	1	1	0	0	0	0	0
390276	rPt-390276	61.1822	96.3479	93.14	0	1	0	1	1	0	0	0	0	0	0	1	1	1	1	1	0	1	1	1	1	1	1	0	0	0	0	0	1	1	1	0	1	1	1	1	1	1	0	0	-	1	1	0	1
401562	rPt-401562	62.7041	95.826	91.821	-	1	0	1	-	0	0	-	0	0	0	1	1	1	1	1	0	1	0	1	1	1	1	0	0	0	0	0	1	1	1	0	1	1	1	1	1	-	0	0	1	1	1	0	1
401035	rPt-401035	66.57	96.174	92.348	0	0	0	0	0	0	1	1	1	-	1	0	0	1	0	0	0	1	0	0	1	0	0	0	0	0	1	1	1	0	0	0	0	-	0	-	0	1	1	1	0	0	1	1	0
402599	rPt-402599	66.8554	96.5218	92.084	0	0	0	0	0	0	1	1	1	1	1	0	0	1	0	0	0	1	0	1	1	0	0	-	0	1	1	1	1	0	0	0	0	1	0	1	0	1	1	1	0	0	1	1	0
390755	rPt-390755	67.0095	98.7825	93.668	0	0	0	0	0	0	1	1	1	0	1	0	0	1	0	0	0	1	0	-	1	0	0	1	0	1	1	1	1	0	0	0	0	-	0	1	0	1	1	0	0	0	1	1	-
505542	rPt-505542	65.9269	99.4203	83.641	1	1	1	0	1	1	0	0	0	0	0	1	1	0	0	1	0	-	0	-	0	1	0	0	0	1	1	1	1	0	0	1	-	0	1	1	1	-	0	1	-	0	0	1	1
508618	rPt-508618	68.165	97.3912	92.084	0	0	0	0	-	1	0	1	0	0	1	0	0	0	0	1	0	0	0	1	0	0	1	0	1	1	1	0	1	0	0	0	1	0	0	1	1	1	0	1	1	1	0	1	1
506425	rPt-506425	67.3044	97.913	93.14	1	0	1	1	1	-	-	1	0	0	0	0	0	1	1	0	1	1	0	1	0	0	0	1	0	0	1	1	0	0	0	0	1	0	1	0	1	-	1	1	1	0	1	1	0
389403	rPt-389403	62.8566	97.2173	89.182	0	1	1	1	1	1	-	1	0	1	0	1	0	0	0	1	0	-	0	-	0	1	0	0	-	0	0	0	1	0	0	0	0	0	1	1	0	1	0	0	0	1	-	1	0
506188	rPt-506188	68.7442	97.9131	91.557	1	1	1	1	1	0	1	1	0	1	1	1	1	0	0	1	0	-	0	1	0	1	-	-	0	1	1	0	0	0	1	0	-	1	1	0	0	0	1	1	1	0	0	1	0
399275	rPt-399275	72.0098	99.3043	91.557	1	1	1	1	1	0	1	1	0	1	1	1	1	0	0	-	0	0	0	1	-	1	-	-	0	1	1	0	1	0	1	0	1	1	1	0	0	0	1	1	1	0	0	1	0
507271	rPt-507271	62.0033	96.8695	93.404	1	1	1	1	1	1	0	1	0	1	0	1	0	1	0	1	0	1	0	1	0	1	0	0	1	0	0	0	1	0	-	1	0	0	1	1	0	1	0	0	0	1	1	1	0
506961	rPt-506961	61.5725	97.3913	94.195	0	1	0	0	1	1	1	0	1	0	1	0	0	1	1	0	0	1	0	1	1	1	1	0	1	1	1	1	1	1	1	1	0	0	1	1	1	1	0	-	1	1	1	1	0
401941	rPt-401941	60.163	98.2609	88.391	1	1	1	1	-	0	0	0	-	1	1	1	1	1	-	1	-	1	1	0	-	0	0	1	1	1	1	1	0	0	-	-	1	1	0	1	-	1	1	1	-	0	0	1	1
400042	rPt-400042	64.2648	96.5217	81.266	1	-	-	-	1	1	1	0	0	1	1	0	0	0	0	0	-	1	0	0	0	1	1	-	0	0	0	0	0	1	1	-	0	0	1	-	0	1	0	1	1	1	1	1	1
347845	rPt-0996	63.2838	95.1305	88.918	1	0	1	1	1	1	0	1	1	1	1	0	1	1	-	0	0	1	0	0	0	1	1	1	1	1	1	-	0	0	0	1	1	-	1	0	0	0	0	1	1	1	1	-	0
507467	rPt-507467	55.7934	98.2609	90.765	-	0	0	0	0	0	0	0	0	0	0	0	0	0	0	0	-	0	0	-	0	0	0	0	0	0	0	0	0	0	0	0	0	0	0	0	0	-	0	0	0	-	-	-	1
399897	rPt-399897	69.0566	98.4348	96.042	0	0	0	0	0	0	0	0	0	1	0	0	-	1	0	0	0	0	0	0	0	0	0	1	1	0	0	0	1	0	0	1	0	1	0	-	-	1	1	0	0	0	-	1	1
508971	rPt-508971	66.5359	96.0001	89.974	0	0	0	1	0	0	0	0	0	0	0	1	1	-	0	0	0	0	0	0	0	0	0	0	1	1	1	0	0	0	0	0	0	0	0	0	0	0	0	1	0	0	0	0	0
389468	rPt-389468	70.1837	97.0434	94.195	0	0	0	0	0	0	0	0	0	0	0	0	0	0	0	0	0	0	0	0	0	0	0	0	0	1	-	0	0	0	0	0	0	0	0	0	0	0	0	0	0	0	0	0	-
390464	rPt-390464	60.2272	98.4783	92.612	-	-	1	1	0	0	0	0	1	1	1	0	1	1	0	1	0	0	1	0	1	1	0	0	0	0	0	0	0	1	0	-	0	0	0	1	1	-	0	0	1	1	1	1	0
400544	rPt-400544	68.4556	97.7392	91.557	0	0	0	0	0	0	0	0	0	0	0	0	0	0	0	0	0	-	0	0	0	0	0	0	0	1	1	0	0	0	0	0	0	-	0	0	0	0	0	0	-	0	0	0	0
509479	rPt-509479	58.7858	98.2609	80.211	-	0	-	1	-	0	-	0	0	-	0	1	0	1	1	1	-	1	1	0	0	0	0	-	1	1	1	-	-	-	-	-	0	1	-	1	1	1	0	0	1	1	0	0	1
411428	rPt-411428	68.5645	97.7391	90.237	1	0	0	1	0	0	0	0	0	0	0	0	0	0	0	0	0	0	0	0	0	1	1	1	0	1	1	0	0	0	0	0	0	0	0	0	1	0	0	0	1	1	-	0	0
348182	tPt-9049	72.2762	97.5652	89.182	0	1	0	1	0	0	0	0	-	0	1	0	-	0	0	1	0	0	0	1	0	0	1	0	0	0	0	0	-	1	1	0	-	1	-	0	0	0	1	0	0	0	0	-	0
507377	rPt-507377	68.034	96.3478	89.446	1	0	1	1	0	0	0	1	1	0	1	1	0	1	1	1	-	0	0	1	0	1	1	1	1	1	1	0	0	-	1	0	0	1	1	1	1	1	0	-	1	0	0	0	1
399990	rPt-399990	67.8626	96.3479	90.501	-	0	1	1	0	0	0	1	1	0	1	1	0	1	1	1	0	0	0	1	0	1	-	1	1	1	1	0	0	1	1	0	0	1	1	1	1	1	0	1	1	0	-	0	1
390724	rPt-390724	63.8485	97.6812	93.14	1	-	1	0	1	0	1	1	0	0	0	1	0	1	1	1	0	0	1	1	1	0	0	0	0	0	0	1	1	1	0	1	1	0	0	0	1	1	0	0	0	0	1	0	0
401296	rPt-401296	68.7555	95.3044	89.446	0	0	1	1	0	1	1	1	0	1	0	-	0	0	0	0	1	-	1	0	0	0	1	0	1	1	0	0	0	0	0	1	0	0	1	0	0	0	0	1	0	1	-	0	0
398744	rPt-398744	63.6359	96.087	92.084	1	0	1	1	1	0	1	0	0	0	1	0	1	0	0	0	0	1	1	0	0	0	0	1	1	0	0	1	0	0	0	1	1	-	0	1	1	1	1	0	0	1	0	1	-
401045	rPt-401045	64.4695	96.1739	90.237	1	0	1	1	0	0	1	0	0	0	-	0	1	0	0	0	0	1	1	0	0	0	0	1	1	0	0	1	0	0	0	1	1	0	0	1	0	1	1	0	0	1	0	1	-
400235	rPt-400235	65.0263	96.0001	90.765	1	0	-	1	0	0	0	1	1	-	1	1	0	1	1	1	-	0	0	0	0	1	1	-	1	1	1	0	0	-	1	-	0	1	1	1	1	1	0	-	1	0	0	0	-
505832	rPt-505832	69.974	95.8261	91.557	1	1	1	1	1	1	0	1	1	1	1	0	1	0	0	1	0	1	0	0	1	1	1	1	0	1	1	1	1	1	0	-	0	0	1	0	0	1	0	1	0	1	0	1	0
506455	rPt-506455	64.858	95.8261	84.433	0	1	0	1	0	1	1	1	1	1	1	0	0	1	0	0	0	1	-	1	1	0	1	1	1	0	0	0	1	1	0	1	1	1	1	1	-	0	0	1	0	0	0	0	0
399980	rPt-399980	64.7942	95.6522	91.821	1	-	1	0	0	0	0	0	0	1	1	1	0	0	0	-	1	0	1	1	1	0	0	0	1	1	1	0	1	1	1	-	1	1	0	1	1	1	1	1	-	0	1	0	1
389815	rPt-389815	62.3647	95.6521	84.697	-	1	0	1	1	1	1	0	1	1	1	1	0	1	1	1	1	1	1	0	0	0	1	-	1	0	-	1	1	1	1	1	1	1	0	1	1	1	1	-	-	1	1	1	1
401228	rPt-401228	62.1824	96.3479	82.586	-	1	0	1	1	1	1	1	1	-	1	1	0	1	1	1	1	1	1	0	-	0	1	-	1	0	-	1	1	1	1	1	1	1	0	1	-	1	1	-	-	1	1	1	1
505911	rPt-505911	66.4394	95.6522	82.322	0	0	0	1	1	-	0	1	-	0	1	-	0	-	0	0	0	0	0	0	0	0	1	1	0	0	0	-	-	0	-	0	1	0	1	1	1	0	0	1	0	0	0	-	0
508819	rPt-508819	66.9413	97.5653	90.765	0	-	0	1	0	1	1	1	1	1	1	0	0	1	0	0	0	1	-	1	1	0	1	1	1	0	0	0	1	1	1	1	1	1	1	1	-	0	0	1	-	0	0	0	0
349181	tPt-3022	65.7628	96.3479	91.293	1	0	0	1	1	0	1	1	-	1	0	0	0	0	1	0	1	1	0	0	0	1	1	-	1	1	-	1	0	0	1	0	1	1	1	0	1	-	1	1	1	0	-	0	0
506905	rPt-506905	62.2479	97.0435	91.821	0	1	1	1	1	1	0	1	1	1	1	0	1	1	0	1	1	0	0	1	1	1	1	0	1	1	1	0	1	1	1	1	1	0	1	-	0	0	0	1	1	0	0	1	1
401864	rPt-401864	59.7482	96.087	84.169	1	-	0	-	0	0	1	1	1	0	-	1	1	1	1	0	1	1	1	1	1	0	1	0	-	-	1	0	-	1	0	-	1	1	1	1	1	1	1	1	1	1	0	1	1
401576	rPt-401576	65.8904	97.739	92.084	-	1	1	0	1	0	-	-	1	1	1	1	1	0	0	1	0	-	0	-	1	0	1	0	1	0	1	0	1	1	1	1	1	1	0	0	1	0	0	1	1	1	1	-	0
349340	tPt-9414	62.7808	95.6522	91.557	1	0	1	0	1	0	1	1	1	1	1	1	1	1	1	1	1	1	1	1	1	1	1	1	-	0	0	1	1	1	1	1	1	1	1	1	1	1	1	-	1	1	1	1	1
506767	rPt-506767	55.8715	95.6522	81.53	1	1	-	-	1	1	1	1	-	1	1	1	1	-	1	1	1	1	-	1	0	1	-	1	1	1	1	1	1	0	1	0	0	0	-	1	1	1	1	1	-	1	1	-	0
349166	tPt-5381	68.4269	98.2608	91.557	1	1	1	1	1	1	0	1	1	1	1	0	1	-	0	1	1	0	1	0	0	0	1	1	0	0	0	1	0	-	1	1	1	1	-	-	0	1	-	0	-	0	1	0	0
410900	rPt-410900	62.3184	95.3043	90.237	1	1	1	0	-	1	1	1	1	0	1	-	1	1	1	1	0	0	1	0	0	1	1	-	0	0	-	1	0	0	1	1	0	1	1	1	1	1	1	0	0	0	1	1	0
389933	rPt-389933	60.5782	95.8696	84.169	1	1	0	1	0	0	1	1	1	0	1	1	1	1	1	0	1	1	1	1	1	0	1	0	-	-	1	-	-	-	0	-	1	1	1	1	1	1	1	1	1	1	0	1	1
505879	rPt-505879	68.539	97.913	94.987	0	0	1	1	1	1	0	1	1	1	0	1	0	0	0	0	0	0	0	1	-	1	1	1	0	1	1	1	1	1	1	0	1	0	1	0	0	0	0	1	1	-	0	0	0
509035	rPt-509035	67.5484	98.4347	94.459	0	0	1	1	1	1	0	1	1	1	0	1	1	0	0	0	-	1	0	1	1	1	1	1	0	1	1	1	1	1	1	0	1	0	1	0	0	1	0	1	1	-	0	0	0
508353	rPt-508353	67.5222	97.913	90.501	1	-	1	-	1	1	1	1	1	1	1	1	1	1	1	1	1	1	1	-	1	1	1	1	1	1	-	1	1	1	1	1	1	1	1	1	1	1	1	1	1	1	1	1	1
509040	rPt-509040	59.3909	96.8695	92.876	0	0	1	0	1	1	1	1	0	1	1	1	1	1	0	0	1	1	0	0	0	0	1	1	1	1	1	1	1	1	0	-	1	0	1	1	1	1	1	1	0	1	1	1	1
509371	rPt-509371	58.5384	96.5217	87.335	1	1	1	-	0	1	1	1	1	1	1	0	0	1	1	1	1	1	1	1	1	1	1	1	0	1	1	1	1	1	0	1	-	0	1	1	1	-	1	-	1	1	1	1	1
506058	rPt-506058	63.4293	98.7826	91.029	1	1	1	-	1	1	1	1	1	1	1	1	1	-	1	0	1	1	1	1	1	1	1	1	1	1	1	1	1	1	1	1	1	0	1	1	1	1	1	1	1	1	1	1	1
347809	rPt-2965	63.9099	98.4347	92.612	1	1	1	1	1	1	0	1	-	1	1	-	1	1	0	1	1	1	1	1	0	1	-	1	1	1	1	0	1	1	1	1	0	1	1	1	1	0	1	0	-	1	1	0	0
508426	rPt-508426	67.7893	98.4347	90.237	-	0	1	1	1	1	0	1	1	1	0	1	1	0	0	0	1	1	0	1	-	1	1	1	0	1	1	1	1	1	1	0	1	-	1	0	0	1	0	1	1	1	0	0	-
389428	rPt-389428	63.7199	95.6523	92.084	1	0	1	1	1	0	1	1	0	1	1	-	1	1	1	0	1	1	0	1	0	1	1	0	1	1	1	1	1	0	0	0	0	-	1	0	1	1	0	1	1	1	1	1	1
402648	rPt-402648	64.5947	99.1303	89.974	0	1	1	1	1	1	1	1	1	0	1	0	1	0	1	0	1	1	1	1	-	1	1	1	1	0	0	1	1	0	0	1	1	-	1	1	1	1	1	1	1	0	1	1	1
347301	rPt-9239	81.7487	100	89.974	1	1	1	1	1	1	1	1	1	1	-	1	0	1	1	-	-	1	-	1	-	1	1	1	1	1	1	1	1	0	0	1	0	0	1	1	-	1	1	-	1	-	-	1	1
347125	rPt-4257	81.4904	99.1303	97.098	1	1	1	1	1	1	1	1	1	1	-	1	-	1	1	1	-	1	1	1	-	1	1	1	1	1	1	1	1	0	0	1	0	0	1	1	1	1	1	-	1	1	1	1	1
402572	rPt-402572	64.0939	99.6522	97.098	1	1	1	1	1	1	1	1	1	1	1	1	1	0	0	1	-	0	1	1	0	0	1	1	1	1	1	1	1	1	1	1	1	1	1	1	0	1	1	1	1	0	1	1	0
509013	rPt-509013	81.6908	100	96.834	1	1	1	1	1	1	1	1	1	1	-	1	-	1	1	1	1	1	1	1	-	1	1	1	1	1	1	1	1	0	0	1	-	0	1	1	1	1	1	1	1	1	1	1	1
401697	rPt-401697	64.8399	99.5652	90.237	-	1	1	1	-	-	1	1	1	1	1	1	1	1	0	1	-	1	1	1	0	1	1	1	1	1	-	-	1	1	1	-	1	1	1	1	0	1	1	-	1	-	1	-	0
508407	rPt-508407	65.6283	99.3043	98.153	1	1	1	1	1	1	1	1	1	1	1	1	1	1	1	1	1	1	1	1	1	1	1	1	1	1	1	1	1	1	1	1	1	1	1	1	1	1	1	1	1	1	1	1	1
505230	rPt-505230	68.5379	100	99.208	1	1	1	1	1	1	1	1	1	1	1	1	1	1	1	1	1	1	1	1	1	1	1	1	1	1	1	1	1	1	1	1	1	1	1	1	1	1	1	1	1	1	1	1	1
507616	rPt-507616	64.4025	99.7101	96.57	1	1	1	1	1	1	1	1	1	1	1	1	1	1	-	1	1	1	1	1	1	-	1	1	1	1	1	1	1	1	-	1	1	1	1	1	1	1	1	1	-	1	-	1	1
509285	rPt-509285	71.1694	100	99.472	1	1	1	1	1	1	1	1	1	1	1	1	1	1	1	1	1	1	1	1	1	1	1	1	1	1	1	1	1	1	1	1	1	1	1	1	1	1	1	1	1	1	1	1	1
402260	rPt-402260	65.1881	100	99.208	-	1	1	1	1	1	1	1	1	1	1	1	1	1	1	-	1	1	1	1	1	1	1	1	1	1	1	1	1	1	1	1	1	1	1	1	1	1	1	1	1	1	1	1	1
401520	rPt-401520	61.8772	100	98.681	1	1	1	1	1	1	1	1	1	1	1	1	1	1	1	1	1	1	-	1	1	1	1	1	1	-	1	1	1	1	1	1	1	1	1	1	1	1	1	1	1	1	1	1	1
390252	rPt-390252	64.3185	95.4783	85.224	0	-	-	1	0	1	-	0	1	1	1	-	1	0	-	0	1	1	1	0	-	0	1	0	1	1	1	1	1	0	0	-	0	-	1	-	1	0	1	1	1	1	0	0	1
509626	rPt-509626	66.3997	96.5217	95.515	0	0	1	1	0	0	1	1	1	1	0	0	1	1	1	1	1	1	1	1	1	0	1	1	1	1	1	0	1	0	0	1	0	1	1	1	0	1	0	1	1	0	1	1	0
507709	rPt-507709	65.4906	95.6522	88.127	1	1	-	-	-	1	1	1	1	1	1	0	0	1	1	1	1	-	-	1	-	1	-	1	-	1	1	1	0	-	1	1	-	-	1	1	1	-	1	1	1	0	0	0	-
402017	rPt-402017	62.746	98.2608	96.042	0	1	1	0	0	0	0	0	0	0	0	1	1	1	0	0	0	0	0	1	0	0	0	0	1	0	0	0	0	0	0	0	0	0	0	0	1	0	0	0	1	1	0	0	0
399715	rPt-399715	70.4465	98.9564	92.084	-	1	0	0	0	1	0	1	1	0	0	0	0	0	0	0	0	0	0	0	0	-	1	0	0	1	1	0	0	0	0	1	0	0	1	0	0	0	0	-	0	0	0	0	0
507113	rPt-507113	63.7425	96.7391	92.876	0	0	1	0	0	0	0	1	0	1	0	1	1	1	0	0	0	1	0	1	0	0	0	0	0	1	1	1	1	1	-	1	1	1	0	0	1	1	-	0	0	1	0	1	0
507764	rPt-507764	62.7396	98.2608	88.391	1	1	0	1	0	1	1	1	1	1	1	0	1	0	0	1	1	1	1	-	1	0	1	1	-	-	0	-	1	1	0	1	0	0	1	0	0	-	-	0	1	0	1	0	1
508572	rPt-508572	62.193	98.0869	88.127	1	1	0	1	0	1	1	1	1	1	1	0	1	0	0	1	1	1	1	1	1	0	1	1	0	0	0	-	1	1	0	1	-	0	1	0	0	-	-	0	1	-	1	0	1
400475	rPt-400475	71.4396	99.4782	97.098	1	1	1	1	1	1	1	1	1	1	1	1	1	1	1	1	-	1	1	1	1	-	1	1	1	0	1	1	1	1	1	-	-	1	1	1	1	1	1	-	1	1	1	1	1
116405	wPt-5172	70.2294	97.913	91.557	-	1	1	1	1	0	1	1	0	1	1	1	1	0	0	-	0	0	0	1	1	1	0	0	0	1	1	0	1	0	1	0	-	1	1	0	0	0	-	1	1	0	0	1	0
346784	rPt-0238	70.8248	99.4782	91.557	1	1	1	1	1	0	1	1	0	1	1	1	1	0	0	1	0	-	-	1	-	1	-	-	0	1	1	0	1	0	1	0	1	1	1	0	0	0	-	1	1	0	0	1	0
343930	wPt-6966	64.3236	98.5507	94.723	0	0	0	0	0	1	1	0	0	1	0	0	0	1	1	0	1	0	0	0	1	1	0	0	0	1	0	0	1	0	0	0	0	0	0	1	1	1	1	1	0	1	1	1	1
115379	wPt-4748	55.2032	99.1304	85.224	1	1	0	0	-	-	-	-	1	-	1	-	1	1	1	1	1	-	1	1	1	-	1	1	0	-	0	1	-	1	1	-	1	1	1	1	1	1	1	-	1	1	1	1	1
505304	rPt-505304	74.4216	99.1303	94.987	0	0	0	0	0	0	0	0	0	0	0	0	0	0	0	0	0	0	0	0	0	0	0	0	0	0	0	0	0	0	0	0	0	0	0	0	0	0	0	0	0	0	0	0	0
401692	rPt-401692	73.1152	98.2608	94.459	0	0	0	0	0	0	1	0	0	1	1	0	0	1	1	0	0	1	0	0	0	1	0	0	0	0	0	1	1	0	0	1	0	0	0	1	1	-	0	0	-	0	1	0	1
401890	rPt-401890	67.9875	97.0435	91.821	-	0	1	-	0	0	0	0	0	1	0	0	0	0	0	0	1	1	1	0	0	0	0	0	1	0	0	0	0	1	0	0	0	0	0	0	0	1	0	0	0	0	-	0	1
508476	rPt-508476	70.2464	98.087	91.821	0	-	1	0	0	0	1	1	1	0	0	0	0	1	1	1	1	0	-	0	1	1	1	1	0	0	1	0	0	1	0	0	1	0	0	0	0	0	0	1	-	0	1	0	0
506207	rPt-506207	68.1269	97.2174	89.446	0	1	0	-	-	0	0	-	0	-	0	1	0	0	0	-	0	0	0	0	0	0	1	-	1	1	1	1	1	0	0	0	-	0	0	-	0	0	-	1	0	0	0	0	0
508665	rPt-508665	68.1725	97.5652	90.501	0	-	1	0	0	0	1	1	1	0	0	0	0	1	1	1	1	0	-	0	1	1	1	1	0	0	1	0	1	1	0	-	1	0	0	0	0	0	0	1	-	0	1	0	0
398720	rPt-398720	65.8667	96.8696	87.863	0	0	-	0	1	-	-	0	0	0	0	0	0	0	0	0	0	0	0	0	0	0	1	0	0	0	-	0	0	0	0	0	0	0	0	0	0	0	-	0	0	-	0	0	-
508495	rPt-508495	68.435	96.3478	90.237	0	0	1	0	0	0	1	1	1	0	0	0	0	1	1	1	1	0	-	0	1	1	1	-	0	1	1	0	1	1	0	-	1	0	-	0	0	0	0	1	1	0	1	0	0
400303	rPt-400303	69.9695	98.9564	92.084	-	0	1	0	0	0	0	0	1	0	0	1	0	1	1	0	0	-	0	0	0	0	0	-	1	0	0	0	0	1	1	0	0	1	1	1	0	1	1	0	0	-	1	1	0
402444	rPt-402444	63.5523	95.6522	87.863	0	1	1	0	0	0	1	0	-	0	1	0	0	1	1	1	1	-	0	-	1	0	0	0	1	0	0	0	0	-	0	0	0	0	0	-	1	1	1	0	0	0	1	1	1
390763	rPt-390763	70.0137	96.5217	92.084	1	1	0	0	0	0	1	-	1	1	1	1	1	1	1	1	1	1	1	-	1	1	1	0	1	0	0	1	1	0	0	1	0	0	0	1	1	1	1	0	1	1	-	1	1
401663	rPt-401663	67.9527	97.3912	91.029	0	0	0	1	0	1	0	1	0	0	0	0	1	1	1	1	0	1	0	-	0	0	0	0	1	1	1	0	0	-	1	1	1	0	-	1	1	1	1	1	0	0	0	1	0
507036	rPt-507036	61.3777	96.3043	87.071	0	1	0	1	1	1	1	0	1	1	0	0	1	-	0	0	0	1	1	-	1	-	0	0	1	0	0	1	1	-	1	-	0	1	0	1	0	1	0	0	0	0	1	0	-
390135	rPt-390135	60.9595	95	87.335	1	0	1	1	0	1	1	0	0	0	0	-	1	1	1	0	0	0	1	0	1	1	1	0	1	1	1	-	1	0	1	0	-	0	0	1	0	0	1	1	0	1	0	1	1
402163	rPt-402163	67.2575	97.7391	93.404	1	0	0	1	0	1	0	0	1	1	1	0	0	0	1	0	0	0	0	0	1	0	1	0	0	1	0	1	1	0	0	1	0	0	0	-	0	0	0	-	0	0	0	-	1
401986	rPt-401986	65.1431	95.4782	88.127	1	1	1	-	1	1	1	1	1	0	0	1	0	1	1	1	1	1	1	0	1	0	-	0	0	0	0	1	0	-	0	0	0	0	0	1	0	0	0	0	0	1	0	1	0
401908	rPt-401908	64.0907	95.8696	88.654	1	0	0	-	0	1	1	1	1	1	0	0	1	0	0	1	0	1	0	-	1	1	1	0	1	1	0	0	0	0	0	0	1	0	1	1	0	0	-	0	0	1	0	1	1
401451	rPt-401451	69.1533	98.7825	89.974	0	0	0	1	1	1	0	0	1	0	0	1	0	1	0	0	0	-	0	0	0	0	1	0	0	0	0	0	0	-	0	0	1	1	0	1	0	0	0	0	0	-	0	0	-
402191	rPt-402191	71.4303	99.1304	79.947	0	1	1	1	-	1	0	1	0	-	-	0	1	0	-	0	0	0	0	0	-	-	-	1	0	0	0	-	0	-	0	-	1	-	1	1	0	0	0	1	-	1	0	0	0
347746	rPt-0947	67.326	97.0435	88.391	0	1	1	0	0	1	-	0	0	0	0	-	0	0	0	0	1	0	0	1	1	0	1	0	-	1	0	1	0	1	0	1	1	0	1	0	0	0	0	1	0	1	0	0	0
402300	rPt-402300	64.4023	95.6522	83.641	0	1	1	0	1	0	0	1	1	-	0	1	1	0	0	0	0	-	0	1	1	0	1	-	1	0	-	0	0	1	0	-	-	0	0	-	0	1	0	0	-	1	0	0	0
411417	rPt-411417	69.9135	96.5218	83.641	1	-	0	0	1	-	1	0	1	1	1	0	-	1	1	1	1	1	1	0	0	1	1	1	1	1	1	1	0	0	-	1	1	-	0	-	1	1	-	-	1	1	1	1	1
400068	rPt-400068	69.6485	98.2609	91.557	0	0	-	0	1	1	-	1	0	0	1	1	1	0	0	0	0	1	1	0	0	0	1	1	1	1	1	1	0	0	0	1	0	0	0	0	0	0	0	1	0	0	0	0	0
505608	rPt-505608	69.6701	98.6086	89.71	0	0	0	1	-	0	0	1	0	0	0	0	-	1	1	1	1	1	1	0	0	0	0	0	1	1	1	1	1	0	1	-	0	0	1	1	1	1	-	0	1	1	1	1	1
389669	rPt-389669	65.0334	95.3043	88.127	1	1	1	0	1	1	0	-	0	1	1	0	0	1	0	0	-	-	0	0	1	1	1	0	0	1	1	1	1	1	0	1	-	0	0	0	0	1	0	1	1	0	-	0	1
507548	rPt-507548	68.4184	95.0724	84.96	1	1	1	0	1	0	0	0	0	1	0	-	0	-	0	0	1	1	0	0	1	0	1	1	0	0	-	-	0	0	0	1	0	0	0	1	1	1	-	1	-	1	1	1	1
390436	rPt-390436	67.6444	97.0435	92.348	-	1	1	0	0	1	1	0	0	0	0	-	0	0	0	0	1	0	0	1	1	0	1	0	1	1	0	1	0	1	0	1	1	0	1	0	0	0	0	1	0	1	0	0	0
402237	rPt-402237	74.0811	96.8695	93.404	-	1	-	0	1	0	1	1	1	0	1	1	0	0	0	1	1	-	1	-	1	1	1	1	0	-	1	1	0	1	0	0	1	0	1	0	0	0	0	1	0	0	0	0	0
507605	rPt-507605	68.8839	98.4348	88.654	1	0	0	0	1	1	1	0	0	0	0	1	0	0	0	0	0	0	0	-	0	1	1	1	0	0	1	-	1	0	0	1	1	1	1	0	0	0	0	1	0	0	0	0	-
400828	rPt-400828	72.2482	98.7826	93.931	1	1	0	1	0	1	1	0	1	1	1	-	0	1	1	1	1	1	1	1	0	-	1	1	1	0	0	1	-	0	0	0	0	0	0	1	0	1	-	0	0	1	0	0	0
507498	rPt-507498	63.5064	96.174	87.863	1	1	1	-	0	0	0	-	1	1	0	0	0	1	1	1	1	0	0	-	-	1	0	0	1	1	-	1	1	1	0	-	0	1	1	1	1	1	1	1	1	-	1	-	0
508219	rPt-508219	64.4045	95.6522	87.599	1	1	0	0	0	1	1	1	1	1	1	1	0	0	1	0	1	1	1	1	1	1	1	-	1	0	0	0	1	1	1	1	1	1	-	0	-	0	1	0	1	1	1	1	1
506465	rPt-506465	69.3361	95.4782	88.918	-	0	1	1	0	1	0	1	0	0	0	0	-	1	0	0	-	1	1	1	1	0	-	1	0	1	1	0	1	1	1	1	1	1	-	0	1	1	1	1	1	1	1	1	1
509037	rPt-509037	63.4951	95.4348	89.71	0	0	0	0	0	0	1	0	0	0	0	0	1	1	1	1	0	-	1	0	1	1	0	0	-	0	0	0	1	1	0	1	1	0	0	1	1	1	1	0	0	0	1	0	1
507671	rPt-507671	60.9639	95.4782	89.446	0	1	0	1	1	0	0	0	1	0	0	1	1	0	0	1	0	0	0	0	0	0	0	-	1	1	0	1	1	1	0	0	1	-	1	0	1	1	0	0	0	0	0	0	0
508404	rPt-508404	65.6242	96.9565	89.182	1	0	0	1	1	1	0	0	1	-	1	0	-	0	1	1	1	0	1	1	1	1	0	1	0	1	1	1	-	1	1	1	1	1	-	0	0	1	0	1	0	0	-	-	0
508124	rPt-508124	64.1239	96.3479	87.599	1	1	1	0	0	0	0	-	1	1	0	0	0	1	1	1	1	0	-	0	-	1	0	0	1	-	-	1	1	-	0	0	0	1	1	1	1	-	1	0	1	0	1	0	-
506314	rPt-506314	68.3471	98.4783	89.974	1	0	-	1	0	-	0	0	0	0	0	0	0	0	0	0	1	1	1	1	1	0	0	1	0	1	1	-	1	0	1	1	1	1	-	0	1	1	1	1	1	1	0	-	1
508914	rPt-508914	66.6945	98.6957	86.28	0	-	0	1	0	-	1	-	1	1	0	0	1	1	0	0	1	1	1	1	1	0	1	-	1	0	0	0	1	0	0	-	-	1	0	0	-	0	0	0	-	0	0	-	1
389394	rPt-389394	64.8497	96.5218	93.931	0	1	1	1	1	1	0	1	0	1	0	1	1	-	1	0	1	1	0	0	0	1	1	0	0	1	1	1	0	-	0	1	1	0	1	0	0	0	0	0	0	0	0	0	0
400750	rPt-400750	69.8314	96.8696	92.876	0	0	0	1	1	1	1	1	1	0	0	0	-	1	1	1	0	0	1	0	0	1	1	1	1	1	1	1	0	0	0	1	1	0	1	0	0	0	0	1	0	0	0	0	0
508623	rPt-508623	63.9742	96.3478	89.71	1	0	0	0	1	0	0	0	0	0	0	1	1	1	0	1	1	1	1	1	1	1	1	1	1	0	0	1	0	1	1	0	-	0	1	0	0	0	0	0	1	1	0	1	1
508607	rPt-508607	72.6437	98.7826	93.14	1	1	1	0	1	0	0	1	0	0	1	1	0	1	1	1	0	1	1	0	-	1	1	-	1	0	0	1	1	1	1	1	1	1	1	-	-	1	-	1	1	0	0	1	0
398534	rPt-398534	68.3138	95.6521	90.765	0	0	0	1	1	1	0	1	-	1	0	1	1	1	1	0	1	1	1	0	0	0	1	-	0	1	1	0	1	-	0	0	0	1	0	1	0	0	-	1	1	1	1	0	0
507202	rPt-507202	64.5823	95.8696	88.918	1	1	1	-	0	0	0	0	1	1	0	0	0	1	0	1	1	0	0	0	0	1	0	0	1	1	-	1	1	1	0	0	0	1	1	1	1	-	1	-	1	0	1	-	-
507289	rPt-507289	66.5275	95.4348	82.058	0	1	1	1	1	1	1	1	1	1	0	-	-	0	1	1	-	0	1	1	1	1	-	1	0	0	0	0	0	0	-	0	-	1	1	0	1	0	0	0	0	1	0	0	0
507229	rPt-507229	65.8105	98.9565	91.821	1	0	1	0	1	1	0	-	1	0	0	1	0	1	0	0	0	0	0	1	0	1	0	0	1	1	1	0	-	0	0	0	1	0	1	0	0	1	1	0	-	1	1	-	1
508573	rPt-508573	62.8162	97.0435	91.293	-	1	-	0	0	0	1	0	1	0	1	1	1	1	1	0	-	1	0	1	0	1	1	1	1	1	1	0	1	1	0	0	0	0	-	1	1	1	1	1	1	1	1	1	1
402625	rPt-402625	62.5164	95.4348	87.335	1	0	1	0	1	0	1	-	1	1	0	0	0	0	0	1	0	0	-	0	1	-	1	1	1	1	1	0	0	1	0	1	0	1	0	-	1	0	0	1	1	1	0	0	0
507842	rPt-507842	70.6203	97.9131	93.931	1	0	1	1	0	1	1	1	0	0	1	0	1	1	0	1	1	1	1	1	1	-	1	1	1	1	1	1	1	1	1	1	1	1	1	0	1	1	1	1	1	1	1	1	1
509255	rPt-509255	64.9969	97.7391	93.404	0	1	1	1	1	1	0	1	0	1	0	1	1	1	-	0	1	1	0	0	0	1	1	0	0	1	1	1	1	1	0	1	1	0	1	0	0	0	0	0	-	0	0	1	1
399560	rPt-399560	70.2044	98.9565	91.821	0	1	1	1	-	1	0	1	0	1	0	-	1	1	0	1	1	1	-	1	1	0	1	1	1	0	-	0	0	0	0	1	1	0	-	1	1	1	0	0	0	-	1	1	1
389930	rPt-389930	64.2818	96.174	89.182	-	1	1	1	1	1	1	1	0	1	1	1	1	1	1	1	1	1	1	0	1	1	1	1	1	1	1	1	1	1	1	1	-	1	0	1	1	1	1	1	-	1	1	0	1
402601	rPt-402601	64.9933	95.3043	91.293	1	1	1	0	0	0	0	0	1	1	0	0	0	1	1	1	1	0	0	0	0	1	0	0	1	1	-	1	1	-	1	0	0	1	1	1	1	-	-	1	1	0	1	0	0
506231	rPt-506231	69.5861	97.2174	93.404	1	1	0	0	0	0	1	1	1	1	1	1	1	0	1	0	1	1	1	0	1	1	1	1	0	0	0	1	1	1	0	-	1	0	0	0	1	1	1	1	1	1	1	1	0
507164	rPt-507164	65.5696	97.913	92.084	0	1	1	1	1	1	0	1	1	1	1	1	1	1	1	0	0	0	0	1	0	0	1	1	0	0	0	1	1	1	0	1	1	1	0	0	0	0	0	0	1	1	0	0	0
509165	rPt-509165	64.346	95.8696	90.501	1	0	0	1	0	1	1	1	1	1	1	1	1	0	0	1	1	0	0	1	1	1	1	1	0	0	0	1	1	1	0	-	1	1	1	0	0	0	0	1	0	0	0	0	0
507847	rPt-507847	67.4303	97.913	91.557	1	0	0	1	1	1	1	1	-	-	1	0	0	1	1	1	1	1	-	1	1	1	0	1	1	1	0	1	1	0	1	1	-	-	-	1	1	1	1	-	1	0	1	1	1
506089	rPt-506089	66.311	95.4348	85.752	0	1	1	1	1	1	1	1	1	1	0	0	1	0	1	1	0	0	1	1	1	1	0	1	0	0	0	0	0	0	1	0	-	1	1	0	-	0	0	0	0	1	0	0	0
400996	rPt-400996	65.7729	98.2609	87.335	0	0	1	1	1	1	1	-	0	0	-	1	0	0	0	0	1	-	0	1	-	0	1	0	0	-	1	0	0	-	0	1	1	0	1	-	0	0	0	1	-	-	0	0	0
411089	rPt-411089	66.9681	97.0434	94.723	0	1	1	1	1	1	1	1	1	1	0	0	1	0	0	1	0	0	0	1	0	0	1	1	0	1	1	1	1	0	0	1	1	1	0	0	0	0	1	1	0	0	1	0	1
509243	rPt-509243	65.9506	97.5652	91.293	0	0	0	0	1	0	0	1	-	-	1	0	0	0	0	0	0	0	0	1	1	1	0	-	0	1	1	0	0	1	1	1	1	1	1	-	0	0	0	1	0	0	0	0	0
389391	rPt-389391	64.3854	95.6522	85.224	0	0	0	0	-	1	0	1	0	1	-	0	0	1	-	0	0	-	0	0	0	1	1	0	0	-	1	0	0	0	0	0	1	-	0	0	1	-	0	1	1	0	0	0	-
402560	rPt-402560	65.8247	95.0001	87.863	0	1	1	1	1	1	0	1	0	1	0	1	1	1	1	0	1	1	0	0	-	1	1	0	0	1	1	1	1	-	0	1	1	0	1	0	0	0	0	0	0	0	0	-	1
398512	rPt-398512	69.2149	95.8261	87.599	1	1	1	1	1	1	-	1	1	1	0	1	0	0	0	1	1	-	1	1	-	1	1	1	0	1	1	1	1	0	0	1	1	0	0	0	0	1	0	1	1	0	-	-	-
390550	rPt-390550	62.588	95	86.807	1	0	0	1	0	-	1	0	1	1	1	1	1	-	1	1	1	0	1	1	0	1	1	1	-	1	0	0	1	1	1	1	1	1	1	1	1	0	1	1	1	0	0	0	0
506963	rPt-506963	65.684	97.7392	94.459	0	1	1	1	1	1	1	1	0	1	1	0	1	0	0	1	0	0	0	1	0	0	1	1	0	1	1	1	1	0	0	1	1	1	0	1	0	1	1	1	0	0	1	0	1
508315	rPt-508315	66.937	97.5652	93.668	0	1	1	1	1	1	1	1	1	1	0	0	1	0	0	1	0	0	0	1	0	1	1	1	0	1	1	1	1	0	0	1	1	1	0	1	0	1	1	1	0	0	1	0	1
505229	rPt-505229	65.4337	97.2173	84.96	0	0	1	1	1	1	0	0	1	1	1	0	0	0	-	0	0	0	0	1	1	1	0	0	1	1	1	-	0	1	1	1	1	0	0	1	1	0	-	1	0	0	0	0	0
349226	tPt-4626	68.7787	98.0869	93.404	1	1	1	1	0	1	1	1	-	1	0	1	1	1	0	1	1	0	0	0	1	0	0	0	0	1	1	1	1	0	0	0	1	0	0	0	0	-	0	1	1	1	1	0	1
347785	rPt-1959	66.9675	96.8696	89.71	0	0	0	1	1	0	1	-	1	1	1	-	-	1	1	1	1	1	1	0	1	1	0	1	1	0	0	0	1	-	1	1	1	1	1	1	-	1	1	1	1	1	1	1	1
398716	rPt-398716	66.6974	97.7392	90.237	-	0	1	1	1	1	1	-	0	0	1	1	0	-	0	0	1	1	0	1	0	1	1	0	0	1	1	0	0	1	0	-	1	0	1	1	0	0	0	1	1	1	0	0	0
506689	rPt-506689	71.3328	96.8695	92.084	1	1	1	1	1	1	0	1	1	1	1	0	1	0	0	1	0	0	1	1	0	1	1	1	0	1	1	1	0	0	0	0	1	1	1	0	0	0	0	1	1	-	0	0	0
347151	rPt-2245	62.2405	95.4782	89.182	0	0	0	1	0	0	0	1	0	1	0	1	1	0	1	0	1	-	0	0	0	-	-	0	1	1	1	1	0	1	-	0	0	1	0	0	-	-	1	1	0	0	0	0	0
506446	rPt-506446	70.8644	98.7825	90.237	1	-	-	1	1	1	1	-	1	1	-	1	1	0	0	0	0	-	-	-	1	1	1	1	0	1	0	0	0	0	0	1	0	-	-	0	0	0	0	1	1	0	1	0	0
411170	rPt-411170	67.5474	97.5652	92.348	-	1	1	1	1	0	1	0	1	0	1	1	0	1	1	1	1	1	0	1	1	1	1	0	1	0	0	0	0	-	0	1	1	0	1	1	1	1	1	1	1	1	1	1	1
506580	rPt-506580	66.1927	95.6522	91.293	1	1	1	0	0	1	1	1	1	1	1	1	1	1	1	1	1	1	0	1	1	1	-	0	1	1	1	1	1	1	1	1	1	1	1	1	1	1	1	1	1	1	1	1	1
401044	rPt-401044	62.2443	95.826	86.807	0	0	0	0	-	1	0	1	-	1	0	0	0	-	-	0	0	-	0	0	0	1	1	0	0	0	1	0	0	0	0	0	1	0	0	0	1	-	0	1	-	0	-	1	0
508466	rPt-508466	66.0586	96.0001	87.071	0	0	-	1	1	-	0	0	-	1	1	0	0	0	0	0	0	0	0	1	1	1	0	0	1	1	1	0	0	1	1	0	1	0	1	1	1	0	1	1	0	0	-	0	0
399714	rPt-399714	59.616	95.4348	84.697	1	1	1	0	-	1	0	1	1	1	-	1	1	-	1	1	0	0	0	0	1	0	-	-	1	0	0	1	1	1	1	0	-	0	0	0	1	-	1	0	-	0	1	1	1
506593	rPt-506593	67.6303	95.6522	82.586	1	1	1	1	1	1	0	1	0	1	0	1	0	0	-	1	1	-	1	1	0	1	1	1	-	1	1	1	1	-	-	1	1	0	1	0	0	1	1	1	1	0	0	0	-
509448	rPt-509448	66.2613	95.3043	89.71	0	0	0	1	1	1	0	0	1	1	1	0	0	0	-	0	0	0	0	1	1	1	0	-	1	1	1	-	0	1	1	1	1	0	1	1	1	0	1	1	0	0	0	0	0
509244	rPt-509244	68.5153	96.1739	90.237	1	1	1	1	1	1	0	1	1	1	0	1	1	0	1	1	-	1	-	1	1	1	1	-	1	1	1	1	-	1	1	1	1	-	1	0	0	0	1	1	1	0	1	-	1
508260	rPt-508260	64.0366	98.0434	87.071	-	0	1	-	1	1	-	1	0	0	0	1	0	0	0	1	1	-	0	-	0	0	1	0	0	1	1	0	-	1	0	1	1	0	1	1	0	0	0	1	1	-	0	0	0
507186	rPt-507186	66.5132	95.4783	85.224	1	1	1	-	0	1	-	-	1	1	1	1	-	1	1	1	1	1	0	1	1	1	-	0	1	1	1	1	1	1	1	1	1	0	-	1	1	1	1	-	1	1	1	1	1
505775	rPt-505775	66.5081	97.0434	91.293	1	1	1	1	1	1	0	1	1	1	1	1	0	0	0	1	1	1	1	1	0	1	1	1	-	1	1	1	1	0	0	1	1	0	-	0	0	1	1	1	1	0	1	-	-
400317	rPt-400317	66.7493	99.1304	91.029	1	1	1	1	1	1	0	1	1	1	0	1	0	0	0	1	1	1	1	1	0	1	1	1	-	1	1	1	1	0	0	1	1	0	0	0	0	1	0	1	1	0	-	-	0
401917	rPt-401917	65.2254	98.2608	92.348	0	1	1	1	-	1	1	1	-	1	1	1	0	0	0	0	0	0	-	1	1	1	1	-	1	0	0	1	0	1	1	0	0	1	1	0	1	0	0	1	1	0	1	0	0
390454	rPt-390454	66.6066	95.6523	86.807	1	0	1	1	1	-	0	0	-	1	-	0	1	0	1	0	1	0	0	0	0	-	1	1	0	1	1	0	-	1	-	1	1	1	1	0	0	0	1	1	1	1	1	0	-
506508	rPt-506508	66.2108	98.9564	89.71	-	0	1	1	1	1	1	1	0	-	1	1	0	0	-	-	1	-	0	1	0	-	1	0	0	1	1	0	0	1	0	1	-	0	1	1	0	0	0	1	1	1	0	0	0
398487	rPt-398487	65.5137	98.6957	90.237	-	1	1	1	1	-	1	1	-	1	-	1	0	0	0	0	0	0	0	1	1	1	1	-	1	0	0	1	0	1	1	0	0	1	1	-	1	0	0	1	1	0	1	0	0
507152	rPt-507152	67.6784	97.2173	90.237	1	1	1	0	-	1	-	-	1	1	1	1	1	1	1	1	-	1	0	1	1	1	0	0	1	1	1	1	1	1	1	1	1	1	1	1	1	1	1	-	1	1	1	1	1
401518	rPt-401518	66.4905	97.5651	91.029	-	0	1	0	0	-	1	1	1	1	1	0	0	0	0	-	0	0	1	1	0	0	0	1	0	0	0	0	0	1	1	0	1	1	0	0	0	0	1	0	1	-	0	0	1
509554	rPt-509554	63.1641	97.1738	92.876	1	1	0	1	1	1	1	1	1	1	1	1	0	1	1	-	-	1	1	1	1	1	1	1	0	1	1	1	1	1	1	1	1	1	0	0	0	0	0	-	1	0	1	0	0
410976	rPt-410976	67.6183	95.4347	83.641	1	-	1	1	1	-	0	0	-	1	0	-	1	0	1	0	1	0	0	0	0	-	-	1	0	1	1	1	0	-	-	1	1	1	1	-	0	0	1	1	1	1	1	-	0
506220	rPt-506220	65.7358	97.913	89.71	0	1	1	1	-	1	1	1	-	1	-	1	0	0	0	0	0	0	-	1	1	1	1	-	1	0	0	1	-	1	1	0	0	1	1	-	1	0	0	1	1	-	1	0	0
401070	rPt-401070	62.2092	96.5218	86.544	0	1	1	1	-	-	1	-	0	1	0	0	0	1	1	0	1	1	1	-	-	1	1	0	1	0	0	1	1	1	1	1	1	1	1	1	1	1	1	0	1	1	1	1	1
508542	rPt-508542	62.8934	96.5216	88.654	1	1	1	0	1	1	1	1	1	-	1	1	1	0	1	1	1	1	1	1	1	0	1	1	-	-	-	1	1	1	1	0	1	0	1	0	0	-	0	1	1	0	1	1	1
390156	rPt-390156	61.3255	97.0434	92.084	1	0	0	0	0	1	1	1	1	1	0	0	0	1	0	1	0	1	1	0	1	0	1	1	1	1	1	1	1	0	1	0	0	0	1	1	1	1	1	1	1	1	1	1	0
400301	rPt-400301	61.3192	95.6521	90.501	-	0	0	1	1	0	1	1	1	1	1	1	1	0	1	1	1	-	0	0	1	1	1	-	-	1	1	1	1	0	-	1	0	0	1	0	-	1	1	1	0	0	-	-	1
400965	rPt-400965	66.0104	98.2609	92.876	0	0	1	1	1	1	0	1	1	1	0	1	1	-	1	1	0	0	0	1	0	0	1	1	1	1	1	1	0	1	1	1	0	1	1	0	1	0	1	1	1	1	1	0	1
509509	rPt-509509	62.9868	98.6957	94.723	0	1	1	1	0	1	1	1	0	1	0	1	0	0	0	0	0	0	-	1	1	1	1	-	1	0	0	1	0	1	1	0	0	1	1	0	1	0	0	1	1	0	1	0	0
508467	rPt-508467	63.5836	97.3913	90.765	1	1	0	1	1	1	1	-	1	1	1	1	1	1	0	1	1	0	1	1	0	1	1	1	1	1	1	1	1	1	1	1	1	1	1	1	0	-	1	1	1	1	0	0	1
398711	rPt-398711	63.1246	98.913	95.251	1	1	1	1	1	1	1	-	0	1	1	1	0	0	1	1	1	0	1	1	0	0	1	1	1	1	1	1	1	1	1	1	1	1	1	1	1	0	-	1	1	1	0	1	0
508639	rPt-508639	70.7287	98.087	90.237	0	1	1	1	1	1	1	1	-	1	0	1	1	0	0	0	1	-	0	1	1	-	1	1	1	1	1	0	1	1	-	1	-	1	1	0	0	1	0	1	1	0	0	0	1
505329	rPt-505329	65.7863	98.7826	94.723	0	0	0	1	1	1	1	1	1	0	1	1	1	0	1	1	1	1	1	1	1	-	1	1	0	1	1	1	1	1	1	1	1	1	0	0	0	0	1	1	1	-	1	0	0
505418	rPt-505418	66.1273	98.4348	93.931	0	1	0	1	0	1	-	1	1	1	1	1	1	1	1	0	1	1	1	0	0	0	1	1	1	1	1	1	1	1	0	-	1	1	0	1	1	1	1	1	1	1	-	1	1
389987	rPt-389987	66.9648	99.6522	90.237	0	1	0	1	0	1	1	1	1	1	1	1	-	1	1	0	1	1	1	0	0	-	1	-	1	1	1	-	1	1	0	1	1	1	0	1	1	1	1	1	1	1	1	1	1
389763	rPt-389763	66.0859	98.9564	93.931	0	1	1	1	1	1	0	1	1	1	1	1	1	0	1	0	1	-	0	0	-	-	1	1	1	1	1	0	1	1	1	1	1	1	1	0	0	0	0	1	1	1	0	0	0
400484	rPt-400484	61.7954	98.087	95.515	1	1	1	1	1	1	1	1	0	1	1	1	1	-	1	1	1	1	1	1	0	0	1	1	1	1	1	1	1	1	1	1	1	1	1	1	1	0	1	1	1	1	0	0	1
398797	rPt-398797	68.0538	99.8261	93.668	0	-	0	1	0	1	1	1	1	1	1	1	0	1	1	0	1	1	1	0	0	0	1	0	-	1	1	1	1	1	0	1	1	1	0	1	1	1	1	1	1	1	0	1	1
390050	rPt-390050	60.5501	95.4783	94.195	0	1	1	1	1	1	0	0	1	1	1	-	1	0	-	1	1	1	1	1	0	0	1	1	1	1	0	1	1	1	-	1	-	1	0	0	1	0	1	1	1	0	1	1	0
402590	rPt-402590	67.1063	99.1303	93.931	0	1	1	1	1	1	0	1	1	1	1	1	1	0	1	0	1	0	0	0	-	-	1	1	1	1	1	0	1	1	1	1	1	1	1	0	0	0	0	-	1	1	0	1	0
401203	rPt-401203	67.0987	99.1303	93.404	0	1	0	1	0	1	1	1	1	1	1	1	-	1	1	0	1	1	1	-	0	0	1	0	1	1	1	-	1	1	0	1	1	1	0	1	1	1	1	1	1	1	0	1	1
507092	rPt-507092	59.3093	95.6521	92.612	1	-	1	1	0	1	1	1	1	1	1	1	1	0	0	1	1	0	1	1	1	1	1	0	0	0	0	-	0	1	-	0	0	0	1	1	0	0	0	0	1	1	0	-	1
506134	rPt-506134	65.246	96.174	91.029	1	-	1	0	1	1	1	1	1	1	1	1	0	1	0	1	-	1	1	-	1	1	1	-	1	0	1	1	-	-	1	1	1	1	1	1	0	0	0	1	1	1	1	-	0
401183	rPt-401183	62.0929	99.8261	96.57	1	1	0	1	1	1	1	0	0	1	1	1	1	-	1	1	1	1	1	1	0	0	1	1	1	1	1	1	1	1	1	1	1	1	1	1	1	0	1	1	1	1	0	1	1
400085	rPt-400085	60.976	97.9131	96.306	1	1	1	1	1	1	1	1	0	1	1	1	1	1	1	1	1	1	1	1	1	1	1	1	1	1	1	1	1	1	0	1	1	0	0	1	0	1	1	1	1	1	1	-	0
505690	rPt-505690	64.6611	97.0434	98.153	0	1	1	1	1	1	1	1	1	1	1	1	1	0	0	1	0	1	0	1	1	1	1	0	1	1	1	1	1	0	1	1	1	1	1	0	0	0	1	1	1	1	0	1	1
505373	rPt-505373	58.636	98.4348	97.098	0	1	1	1	1	1	0	1	1	1	1	1	1	0	0	1	0	0	1	1	0	1	1	1	1	1	1	1	1	1	1	1	1	1	1	0	0	1	0	1	1	1	1	0	1
507026	rPt-507026	67.1039	99.1304	97.625	1	1	1	0	1	1	1	1	1	1	1	1	0	1	0	1	1	1	1	1	1	1	1	1	1	1	1	1	1	0	1	1	1	1	1	1	0	0	0	1	1	1	1	1	1
506124	rPt-506124	60.4457	97.3914	96.306	1	1	1	1	1	1	1	1	1	1	1	1	1	1	1	1	1	1	1	0	1	1	1	1	1	0	1	1	1	1	1	1	1	1	1	1	0	1	1	1	1	1	0	1	1
400193	rPt-400193	63.9042	97.8259	85.752	1	1	-	0	-	1	1	1	-	1	0	0	1	0	1	0	1	1	1	-	1	-	1	-	1	0	1	1	-	1	1	1	1	1	-	-	0	1	1	-	1	0	1	-	1
400333	rPt-400333	66.2872	95.4782	91.557	0	0	0	0	0	0	0	0	0	0	0	0	0	0	0	0	0	0	0	0	0	0	0	0	0	0	0	0	0	-	0	0	0	0	0	0	0	0	0	0	0	0	0	0	0
399773	rPt-399773	65.9464	97.8261	94.723	0	0	0	0	1	0	0	0	0	0	1	0	0	0	-	1	0	0	0	0	0	0	0	0	0	0	0	0	0	0	0	0	0	1	0	1	0	1	0	0	0	0	0	0	0
401086	rPt-401086	67.5965	98.6086	94.195	1	0	0	0	0	1	0	0	0	0	-	0	0	0	1	0	0	0	0	0	0	0	0	0	1	0	0	0	1	0	0	0	1	1	0	1	1	1	1	0	0	0	0	1	0
507157	rPt-507157	60.4555	98.4783	90.501	0	1	0	0	-	0	-	-	0	0	0	0	0	0	1	0	0	1	1	0	1	0	0	0	1	0	0	1	1	0	1	0	0	0	0	-	0	0	1	1	1	1	0	0	1
401110	rPt-401110	69.5589	95.1304	89.71	1	0	1	1	0	0	0	1	0	0	0	1	0	0	0	1	0	0	0	0	0	-	1	0	1	1	1	1	1	0	0	0	-	-	0	0	-	-	0	1	0	0	-	0	1
508643	rPt-508643	67.4321	97.8261	86.016	0	0	0	0	1	1	1	-	1	0	1	0	0	-	-	0	-	-	0	0	1	-	0	1	0	1	1	0	-	1	1	1	1	1	1	-	0	0	0	1	1	0	0	0	0
347750	rPt-3638	64.6106	96.3043	92.612	1	1	1	-	1	0	1	1	1	-	1	0	0	0	0	1	1	1	0	1	1	1	0	0	1	0	0	1	1	0	0	0	0	0	0	0	1	1	1	0	1	0	1	0	1
508845	rPt-508845	66.6714	96.0001	89.182	1	0	0	0	0	1	1	-	0	0	0	0	0	1	1	0	-	0	0	0	0	-	1	0	0	1	1	1	0	0	0	1	1	1	-	1	0	0	0	0	0	-	0	1	0
507013	rPt-507013	71.142	97.7392	91.557	1	1	0	1	1	0	0	1	-	1	1	0	0	1	0	0	1	1	0	-	0	-	0	0	1	0	0	1	0	1	1	0	-	0	0	1	0	1	0	0	0	-	1	1	0
390694	rPt-390694	67.7903	97.0434	87.863	0	0	0	0	1	1	1	1	1	0	1	0	0	-	-	0	1	-	0	0	1	0	0	1	0	1	1	0	0	1	1	1	1	-	1	0	-	0	0	1	1	0	-	0	0
506688	rPt-506688	64.202	95.6523	85.752	0	-	1	1	0	0	0	1	0	0	1	1	1	0	1	1	0	0	1	1	0	1	-	0	0	-	-	1	-	0	0	0	1	1	-	0	1	0	1	1	0	1	1	1	0
401851	rPt-401851	65.4695	98.0435	89.182	1	1	1	1	1	0	0	-	1	1	0	0	-	1	1	1	0	1	1	1	1	0	-	0	0	-	1	-	-	-	1	0	0	1	0	1	1	1	0	1	1	1	0	1	-
411522	rPt-411522	65.6519	96.7391	92.084	0	0	0	0	0	1	1	0	1	1	0	0	0	1	0	0	0	0	-	0	0	0	1	0	0	1	1	1	0	1	0	0	1	0	1	0	1	0	-	1	1	0	0	-	-
398769	rPt-398769	65.638	96.0001	92.348	0	0	0	0	1	1	1	1	1	0	1	0	0	0	-	0	1	-	0	0	1	0	0	1	0	1	1	0	-	1	1	1	1	-	1	0	0	0	0	-	1	0	0	0	0
399531	rPt-399531	67.0535	96.174	91.821	0	1	0	1	0	1	0	0	0	0	0	0	1	1	0	0	0	1	1	1	0	0	0	0	1	1	1	0	0	0	0	0	0	-	0	1	1	1	1	0	0	0	1	1	1
509607	rPt-509607	61.5622	96.5217	88.127	1	0	0	1	1	0	1	-	1	1	1	0	0	1	1	1	1	1	1	1	0	0	0	1	1	1	1	-	0	1	0	1	0	0	1	1	1	1	1	1	0	1	0	-	1
347856	rPt-2672	63.6211	96.087	90.501	1	1	1	1	0	1	-	1	0	1	0	0	-	1	1	0	0	0	1	0	1	0	1	0	-	0	0	1	-	0	0	1	0	1	0	-	0	-	0	0	0	1	1	-	1
507421	rPt-507421	68.8571	97.9131	93.668	0	1	0	1	0	0	0	1	0	1	0	0	0	-	0	-	1	1	0	1	0	-	0	1	0	1	1	1	0	0	0	1	0	1	1	1	1	0	1	1	0	1	1	0	0
401049	rPt-401049	64.1838	95	87.071	0	1	0	0	1	1	1	1	1	0	1	1	1	1	0	1	0	1	1	-	-	0	-	1	-	0	0	0	0	-	0	0	0	0	-	1	1	1	1	0	-	1	0	-	1
506982	rPt-506982	64.0643	97.9131	91.293	0	0	1	0	1	0	0	1	1	-	1	-	1	1	1	1	0	1	1	0	1	1	0	1	0	0	0	0	1	1	1	-	-	0	-	1	1	1	1	0	1	-	0	1	0
508095	rPt-508095	64.4259	95.6522	83.641	1	1	1	-	0	1	-	1	-	0	1	1	-	-	0	0	0	1	-	0	1	1	-	0	0	0	0	-	1	0	1	1	0	1	-	1	0	0	1	0	1	-	1	-	0
390685	rPt-390685	62.7264	95.0725	82.058	1	-	0	1	-	0	1	-	-	1	1	0	1	1	-	-	1	-	1	0	1	0	-	0	-	0	0	1	0	1	0	-	1	-	-	1	0	-	0	0	0	1	1	-	0
507887	rPt-507887	62.2476	96.087	87.335	-	0	0	1	1	-	1	0	1	1	1	1	1	1	1	1	1	1	1	0	1	1	1	0	1	1	0	-	1	1	1	1	1	1	1	1	1	1	1	0	-	1	1	-	1
508537	rPt-508537	70.4656	96.5218	88.918	0	1	1	1	0	1	-	1	1	1	0	1	1	0	0	0	1	0	1	-	-	-	1	0	1	1	1	-	-	1	1	0	1	1	1	0	0	0	0	1	-	0	-	-	0
401578	rPt-401578	67.8562	97.7392	92.612	0	-	0	1	1	1	1	0	1	-	1	1	1	1	0	-	0	0	1	1	1	1	1	0	-	1	1	0	0	0	0	0	0	0	1	0	0	0	0	1	0	0	0	0	1
507042	rPt-507042	66.5727	96.8695	91.821	0	1	0	0	1	1	1	0	1	1	1	1	1	0	1	1	0	1	0	1	0	0	-	1	0	0	0	1	-	0	1	0	1	1	1	1	1	1	1	1	1	0	-	0	0
506747	rPt-506747	62.7739	97.913	93.931	1	1	1	1	0	1	0	1	1	1	1	1	0	0	1	1	0	1	0	1	0	1	0	1	1	1	1	1	1	1	0	1	1	1	1	1	1	1	1	0	1	1	1	1	1
390260	rPt-390260	65.5044	95.3043	88.918	0	0	1	0	0	0	0	0	0	1	1	0	0	1	-	1	1	0	0	0	1	1	-	0	0	1	0	0	0	1	0	0	0	1	-	1	-	1	1	1	1	1	1	-	0
508412	rPt-508412	64.1397	95.3044	91.029	1	1	1	0	-	-	1	0	1	1	1	1	1	0	1	1	1	0	1	1	1	1	1	1	1	0	0	1	1	1	1	1	1	1	1	1	1	0	1	0	1	1	1	-	0
402418	rPt-402418	69.1982	97.913	89.974	0	1	0	1	1	1	1	0	1	-	1	-	1	0	1	-	0	0	1	1	1	1	1	0	0	1	1	0	0	0	0	0	0	0	1	-	0	0	0	1	1	0	0	-	1
402111	rPt-402111	66.1062	95.1305	87.863	0	1	1	1	1	1	-	-	0	-	0	1	1	1	1	0	0	0	1	1	0	0	1	-	1	1	1	1	-	0	0	0	1	1	1	-	1	1	1	1	0	1	0	1	1
508077	rPt-508077	66.5798	97.5651	86.544	1	1	1	1	1	1	-	1	1	-	0	1	1	0	0	0	-	0	-	-	0	1	1	1	0	1	1	1	1	-	0	1	-	0	0	0	1	1	1	1	1	-	1	-	1
402063	rPt-402063	66.3682	99.8261	87.863	0	-	1	1	1	1	1	-	0	-	0	1	1	1	0	0	1	1	1	0	1	1	1	-	0	1	1	1	-	0	0	1	1	0	0	-	-	-	0	-	1	1	1	0	0
508071	rPt-508071	70.2238	98.0869	90.765	0	1	0	1	1	1	1	0	1	0	1	1	1	-	0	0	0	0	1	1	1	1	1	0	-	1	1	0	0	0	0	0	0	1	-	-	0	0	0	1	-	0	0	0	1
401463	rPt-401463	66.1027	96.8695	91.029	0	1	0	0	1	-	1	0	1	1	1	1	1	0	1	1	1	1	0	1	0	-	-	1	0	0	0	1	-	0	1	0	1	1	1	1	1	1	1	-	1	0	0	-	0
389261	rPt-389261	74.749	98.9564	87.071	0	0	1	1	0	1	-	1	0	1	0	1	1	0	0	0	-	0	0	0	1	1	1	-	-	1	1	0	0	0	0	-	0	-	1	-	0	0	0	1	1	-	0	-	-
348042	tPt-1893	61.0259	99.1303	90.501	1	1	-	1	1	1	0	0	1	0	0	1	1	0	1	-	1	0	0	1	0	-	1	1	0	1	1	1	1	1	0	1	0	0	1	0	0	-	1	1	1	0	0	1	-
401055	rPt-401055	69.7105	96.3477	90.237	0	1	1	1	1	1	0	0	1	-	1	0	-	0	0	0	0	0	0	0	0	1	1	0	0	0	1	0	-	1	1	0	1	1	1	0	0	0	0	1	0	0	0	0	0
347322	rPt-4269	66.7502	98.0435	84.96	0	1	1	1	1	1	1	-	-	-	0	1	1	1	0	0	-	1	1	0	-	1	1	1	0	1	1	1	1	0	0	1	1	0	0	-	-	-	0	1	1	1	1	0	0
507245	rPt-507245	62.5776	95.1305	86.544	1	0	1	1	0	1	1	-	0	0	0	1	1	1	0	0	-	0	1	1	0	1	1	0	1	1	-	0	0	1	0	1	1	1	1	0	0	-	1	1	1	1	1	0	1
505590	rPt-505590	63.8368	96.1739	92.348	0	1	1	1	0	0	1	0	1	1	1	1	1	0	0	0	1	1	1	1	1	1	-	1	1	0	0	0	1	1	1	1	1	1	1	0	0	1	1	1	1	1	1	1	0
402009	rPt-402009	60.6837	96.5217	91.293	0	0	1	1	0	0	-	1	0	1	0	0	1	1	0	1	-	-	1	0	0	1	1	0	1	0	1	1	0	1	1	1	0	0	1	0	0	0	-	1	1	1	1	0	1
399397	rPt-399397	62.1663	96.8695	88.654	0	0	0	-	0	1	1	1	0	-	1	0	0	0	1	-	1	0	1	1	1	1	1	-	0	0	0	0	-	-	0	1	-	-	-	-	0	1	0	1	0	1	1	-	0
505490	rPt-505490	65.426	96.5217	87.335	0	1	1	1	1	1	1	1	-	1	1	1	1	1	-	0	1	1	1	0	-	1	1	1	-	1	1	1	1	-	-	1	1	0	-	1	1	1	1	1	1	1	1	-	1
508518	rPt-508518	56.0868	95	91.557	1	1	1	1	0	1	1	1	0	0	0	1	1	1	0	1	0	1	0	0	1	1	1	0	-	0	0	1	1	0	1	1	1	1	1	1	0	0	1	0	1	0	1	1	0
400748	rPt-400748	68.8421	97.3912	89.974	0	1	-	-	1	1	0	0	1	1	1	0	1	0	0	0	1	1	0	0	0	1	1	0	0	0	-	-	1	1	1	-	1	1	1	0	-	1	-	1	1	0	0	0	0
390157	rPt-390157	62.3604	95.6522	90.237	1	1	0	1	1	1	1	-	1	1	1	1	1	1	1	0	1	1	1	1	1	1	1	1	1	1	1	1	1	0	1	-	0	1	1	1	1	1	0	1	1	1	-	1	0
505973	rPt-505973	61.0235	97.3913	83.641	0	0	1	1	0	1	1	1	0	-	1	0	0	0	1	0	-	-	1	1	1	-	1	-	0	0	0	0	-	-	1	1	1	1	1	1	0	1	0	1	1	1	1	1	0
401849	rPt-401849	62.4004	98.4783	88.918	0	0	1	1	-	1	0	1	0	1	0	0	1	1	0	0	-	1	-	0	0	1	1	0	1	1	-	-	0	1	1	-	0	0	-	0	0	0	0	1	1	0	1	-	-
507724	rPt-507724	61.8104	95.2174	85.752	1	1	0	1	-	1	1	1	1	1	1	1	-	1	1	-	1	1	1	1	1	1	1	1	1	-	1	-	1	1	-	1	1	1	1	1	1	1	1	-	1	-	-	1	0
398773	rPt-398773	55.1584	95.6522	91.557	0	0	0	1	1	1	1	1	1	0	0	1	1	1	1	1	1	0	0	1	1	0	1	1	0	-	0	1	1	0	0	-	1	-	1	1	0	-	0	0	1	1	0	1	0
505722	rPt-505722	64.8351	97.913	93.668	0	1	1	1	1	1	1	1	1	0	1	1	1	0	1	1	0	1	1	0	0	1	1	1	1	1	1	1	1	0	1	1	0	0	1	1	1	1	1	0	1	1	0	-	1
508272	rPt-508272	59.9105	96.5218	89.446	1	1	0	1	1	1	1	1	1	1	-	1	1	1	1	0	1	1	1	1	1	1	1	1	1	1	1	1	1	1	1	1	0	1	1	1	1	1	-	1	1	1	0	1	0
402087	rPt-402087	64.8419	97.913	89.974	0	0	1	1	1	0	0	1	1	1	0	1	1	0	0	1	0	0	0	1	1	1	1	0	1	1	1	0	1	0	1	1	0	1	1	0	-	-	0	-	1	1	1	0	0
399761	rPt-399761	62.8291	95.8261	89.974	-	-	1	1	0	1	1	0	0	-	-	1	1	1	1	0	0	0	0	1	1	0	1	0	0	0	1	0	0	1	1	1	1	1	1	-	0	1	1	1	-	1	1	1	0
346583	rPt-6165	62.1314	97.2174	86.544	1	1	1	1	1	1	1	1	1	1	1	1	0	0	1	1	0	1	-	1	0	1	0	1	1	1	1	1	1	-	0	-	-	1	1	1	-	1	1	0	1	1	1	1	-
399462	rPt-399462	63.8779	96.6957	91.293	1	1	1	1	1	1	1	1	1	1	1	1	1	0	1	1	0	-	1	1	-	1	0	1	1	1	1	1	1	1	1	1	1	1	1	0	0	-	0	1	1	1	0	0	0
400368	rPt-400368	64.7175	98.7826	94.459	0	0	1	1	1	0	0	1	1	1	0	1	1	0	0	1	0	0	0	1	1	1	1	-	1	1	1	1	1	0	1	1	0	1	1	-	1	1	0	1	1	1	1	0	0
401454	rPt-401454	65.4595	98.9565	91.293	1	-	1	1	1	0	1	-	-	1	-	-	0	0	0	1	1	1	1	0	0	-	1	1	1	0	0	0	1	-	1	1	-	1	1	0	-	0	1	-	1	0	1	0	0
399520	rPt-399520	65.2083	95.3043	91.029	0	0	1	0	1	1	-	1	1	1	1	-	-	0	1	0	1	1	1	0	0	1	1	1	0	0	0	0	0	1	1	1	-	1	1	-	1	1	1	1	1	1	1	1	1
402416	rPt-402416	68.9315	98.6086	91.821	0	1	1	1	1	-	-	1	1	1	1	1	1	1	0	0	1	1	1	1	1	1	1	0	0	1	1	1	1	1	1	0	1	1	1	1	1	1	1	-	1	-	0	1	0
390233	rPt-390233	64.9914	96.5218	95.778	1	1	1	1	1	1	1	1	1	1	1	1	0	1	1	1	1	1	1	1	-	1	1	1	0	0	0	1	1	1	1	1	1	1	1	1	1	1	1	1	1	1	1	1	1
399984	rPt-399984	68.0184	99.1304	96.57	1	1	1	1	1	-	1	1	1	1	1	1	0	1	1	1	-	1	1	1	1	1	1	1	0	0	0	1	1	1	1	1	1	1	1	1	1	1	1	1	1	1	1	1	1
401051	rPt-401051	61.1741	98.2609	81.266	1	1	1	0	1	0	-	1	1	1	-	1	0	1	1	-	-	1	-	-	1	1	-	1	0	1	-	1	-	-	-	-	-	-	1	-	1	-	-	-	1	-	1	1	1
506433	rPt-506433	72.1951	98.7825	98.681	1	1	1	1	1	1	1	1	1	1	1	1	-	1	1	1	1	1	1	1	1	1	1	1	0	0	0	1	1	1	1	1	1	1	1	1	1	1	1	1	1	1	1	1	1
400444	rPt-400444	62.5181	99.1303	96.57	1	1	1	1	1	1	1	1	1	1	1	1	1	1	1	1	1	1	-	1	-	-	1	1	1	1	1	1	1	1	1	-	1	-	1	1	1	1	1	-	1	1	1	1	1
505710	rPt-505710	63.9113	100	92.876	1	1	1	1	1	1	1	1	1	1	1	1	1	1	1	1	1	1	1	1	1	1	1	1	1	1	1	1	1	1	1	1	1	1	1	1	1	1	1	1	1	1	1	1	1
507435	rPt-507435	54.54	100	95.778	1	1	1	-	1	1	1	1	1	1	1	1	1	1	1	1	1	1	1	1	1	1	-	1	-	1	1	1	-	1	1	1	1	1	1	1	1	1	1	1	1	-	1	1	1
345110	wPt-0562	65.5968	97.6812	84.96	0	-	0	1	0	1	0	1	1	-	1	-	0	-	-	0	1	-	1	0	0	0	-	0	0	1	1	0	1	1	0	0	-	1	0	1	1	1	-	1	0	-	1	1	1
508860	rPt-508860	55.6799	99.1304	92.876	-	0	0	0	0	-	0	0	0	0	-	0	-	0	0	0	0	0	0	0	0	-	0	0	0	0	0	0	0	0	0	0	0	-	0	0	0	0	0	0	0	0	0	0	0
399489	rPt-399489	67.0818	96	94.195	0	0	1	0	0	1	1	0	1	1	0	0	0	-	0	0	1	0	1	-	1	0	0	0	0	1	1	0	0	0	0	0	0	0	0	0	1	0	0	0	0	0	0	0	0
399653	rPt-399653	60.9493	97.3913	82.586	0	0	0	0	0	0	0	1	0	0	0	1	-	0	0	1	0	0	0	1	0	0	-	0	0	0	0	0	0	0	0	-	0	0	0	0	0	0	0	0	0	0	0	0	0
389705	rPt-389705	75.194	99.4782	93.404	0	0	0	0	-	0	0	1	0	-	0	0	0	-	1	0	0	0	0	0	0	0	0	0	0	0	0	0	0	0	0	0	0	0	0	0	0	0	0	0	0	-	0	0	0
343814	wPt-343814	63.8147	96.9565	94.723	1	0	0	1	0	1	0	1	0	1	1	1	0	0	0	0	1	0	0	0	0	0	0	0	0	1	1	1	0	1	1	1	0	1	1	0	0	0	0	0	0	0	0	1	1
401306	rPt-401306	67.7834	97.0435	90.765	0	0	0	0	1	1	0	0	0	1	-	1	-	1	0	0	0	0	0	1	0	0	0	0	1	1	1	0	1	0	0	0	0	0	1	1	1	0	0	1	0	1	1	0	-
508650	rPt-508650	67.3439	97.7392	93.931	1	1	1	0	0	0	0	1	1	0	1	0	1	-	0	1	-	0	1	0	0	1	1	0	-	0	0	0	1	1	1	1	0	1	0	1	1	1	1	0	0	1	1	-	1
399855	rPt-399855	70.2769	98.2609	93.404	1	-	0	0	1	0	0	1	1	0	1	1	1	-	0	1	0	0	1	1	0	0	0	-	1	1	1	-	1	1	1	0	0	0	1	1	1	1	-	-	0	1	1	0	1
505885	rPt-505885	70.1044	98.2609	91.293	-	0	0	0	0	1	0	0	0	1	0	0	0	0	0	0	0	0	0	1	0	1	1	0	0	0	0	1	-	0	0	0	0	0	1	1	0	0	1	0	0	-	1	0	-
401470	rPt-401470	68.3531	98.087	90.501	0	1	-	0	1	-	0	0	1	1	1	-	-	1	0	1	0	0	1	-	0	0	0	0	0	0	1	0	1	1	0	0	0	0	1	1	1	1	0	0	0	1	1	0	1
401496	rPt-401496	62.2336	96.3043	88.391	1	1	-	0	0	1	1	-	1	-	0	1	0	0	1	1	1	0	1	1	0	1	0	0	1	0	0	1	1	0	0	0	0	0	0	0	0	1	0	0	0	0	0	0	1
509395	rPt-509395	66.7369	96.3479	90.237	1	0	1	0	0	0	0	0	-	0	1	0	0	1	1	1	1	-	0	0	0	1	0	0	1	1	1	1	0	-	0	0	-	1	0	-	1	1	0	0	0	0	1	0	1
401636	rPt-401636	67.9688	96.1739	89.974	0	0	0	0	0	1	0	1	0	0	1	0	1	0	0	0	0	0	0	1	1	0	1	0	0	1	1	1	-	1	0	0	0	1	0	0	1	0	0	1	0	1	0	-	0
507002	rPt-507002	66.6832	96.8695	90.237	0	0	0	0	0	0	1	0	0	0	0	1	1	1	0	1	1	0	0	0	0	1	0	0	-	1	1	0	1	1	0	0	0	0	1	1	1	1	1	-	1	1	0	-	1
506184	rPt-506184	64.2264	97.1739	90.765	1	0	1	0	1	0	0	0	-	0	1	1	1	0	-	1	0	1	0	0	0	0	1	0	0	1	1	0	1	0	0	0	0	0	1	-	1	1	0	0	1	0	0	1	0
505158	rPt-505158	65.7445	96.9565	89.182	1	1	0	0	1	1	0	1	1	0	0	1	0	0	-	1	0	0	0	0	1	0	-	1	0	0	1	1	1	1	1	1	1	1	1	1	0	0	-	0	0	1	1	0	-
509063	rPt-509063	64.4494	95.1305	89.446	1	0	0	0	0	1	-	0	1	0	-	1	0	0	0	0	-	1	1	0	0	0	1	1	0	1	1	0	0	0	0	0	0	0	0	0	0	0	0	1	0	0	0	0	1
389437	rPt-389437	65.6516	96.087	89.71	0	1	0	0	0	1	1	1	1	1	1	-	0	1	0	1	1	1	1	1	1	-	1	1	1	1	1	-	1	0	0	0	0	1	0	-	-	0	-	0	0	1	1	0	1
401056	rPt-401056	62.2541	96.5218	93.404	1	0	1	1	1	0	0	1	1	0	0	0	0	0	1	1	1	1	1	0	1	0	0	1	1	0	0	0	0	0	0	0	1	0	0	0	0	0	0	0	0	0	1	0	0
509095	rPt-509095	61.3265	97.1739	83.905	-	1	-	0	1	1	1	-	1	0	-	1	1	1	-	-	1	1	-	1	1	1	-	0	1	0	1	0	0	1	1	1	0	1	-	1	1	1	-	0	0	1	0	0	1
411161	rPt-411161	68.8727	97.5652	93.14	0	1	1	0	1	0	1	1	1	-	1	1	1	0	1	1	1	1	1	-	1	-	0	1	1	0	1	0	1	1	1	1	1	1	0	1	1	1	1	0	-	0	1	1	1
390636	rPt-390636	65.5987	95.942	87.335	0	-	0	0	0	1	1	1	1	1	1	1	1	1	1	1	1	1	1	1	1	0	0	1	0	0	0	1	0	-	0	0	0	0	0	1	1	-	1	0	-	1	1	1	1
507199	rPt-507199	67.337	95.3044	86.807	0	0	1	1	0	1	1	1	1	1	1	1	1	1	1	0	1	1	1	1	1	-	-	1	1	0	0	1	1	1	0	0	0	1	0	1	1	0	0	0	-	1	0	0	0
506529	rPt-506529	65.8461	97.0435	90.765	-	1	0	0	1	0	0	1	1	0	0	1	1	0	1	1	0	0	0	0	1	-	1	1	0	0	-	1	1	-	1	1	1	1	1	0	0	0	0	0	0	-	0	0	0
401445	rPt-401445	67.0189	96.5218	91.557	1	1	0	1	1	0	1	1	1	0	1	1	1	1	1	1	1	1	1	1	0	1	0	1	1	0	0	0	1	1	0	0	1	1	1	1	1	1	0	0	1	1	1	1	1
402447	rPt-402447	70.729	98.2608	89.182	1	-	1	-	1	0	0	1	0	0	0	1	-	0	1	1	0	0	0	0	0	0	1	0	0	0	0	0	1	1	1	1	0	1	0	1	0	1	0	0	0	1	0	0	0
508723	rPt-508723	66.3671	96.8696	94.723	1	1	0	0	1	0	0	0	0	1	0	1	0	0	0	0	1	0	0	1	0	1	0	0	1	0	1	1	1	1	1	1	0	1	1	1	1	1	1	1	1	1	1	1	1
398814	rPt-398814	70.231	98.4348	92.876	1	0	1	1	0	1	1	1	1	1	1	-	1	1	1	1	0	1	0	1	1	1	1	0	1	1	1	1	0	1	1	1	-	1	0	1	1	1	1	1	1	1	1	1	1
505184	rPt-505184	66.0871	98.2609	89.974	0	1	1	1	0	0	1	1	1	1	1	1	-	0	1	1	1	1	0	1	0	1	1	1	1	1	1	1	1	1	1	1	1	0	-	0	0	1	0	1	1	1	1	0	1
401486	rPt-401486	69.5653	97.3913	91.557	0	0	0	1	1	1	0	1	1	0	1	0	1	0	0	1	0	0	1	-	0	-	1	1	1	1	1	-	1	1	0	0	0	0	1	-	0	1	0	1	0	-	1	0	0
399399	rPt-399399	62.8019	96.3043	88.918	0	0	1	1	1	0	0	1	0	1	0	1	1	0	1	1	0	1	0	1	1	0	1	0	-	1	1	1	1	0	0	1	-	0	0	0	0	0	0	0	1	1	1	0	1
507463	rPt-507463	63.8585	97.6088	88.918	0	0	1	1	1	1	-	1	0	1	-	1	1	0	1	1	0	0	1	1	0	1	1	0	1	0	0	1	0	0	1	0	1	1	1	-	0	-	0	1	0	0	0	0	0
399406	rPt-399406	70.3532	96.8695	90.765	1	1	1	1	1	0	0	1	0	0	0	1	1	0	1	1	0	-	0	0	0	0	1	0	1	0	0	0	1	0	1	1	-	1	0	1	0	1	0	0	0	1	-	0	0
507674	rPt-507674	71.2339	97.913	94.459	1	0	1	1	1	0	0	1	0	0	0	1	1	0	1	1	0	0	0	0	0	0	1	0	1	0	0	0	1	1	1	1	0	1	0	1	0	1	0	0	1	1	0	0	0
401215	rPt-401215	62.7137	95.4348	90.765	1	1	1	1	1	0	0	1	1	-	1	1	1	1	0	1	1	0	1	1	1	0	1	0	1	0	0	1	1	0	0	1	1	1	1	0	1	0	-	1	1	0	0	0	0
401579	rPt-401579	61.3326	96.7391	84.96	0	-	1	1	1	0	0	1	0	1	0	1	1	-	1	1	0	1	0	1	1	0	1	0	0	1	1	1	1	0	0	1	-	0	0	-	0	0	0	0	1	1	1	0	1
509019	rPt-509019	65.5968	96.1738	93.668	0	1	0	0	1	0	0	1	0	1	-	1	0	1	1	0	1	0	0	-	0	1	1	0	1	0	1	1	1	1	1	1	0	1	1	1	1	1	1	1	1	0	1	1	1
506227	rPt-506227	67.3701	95.4347	83.377	1	-	0	0	1	0	1	1	-	0	1	-	1	-	1	0	0	1	1	0	1	1	-	1	1	0	0	1	-	1	1	-	1	0	-	-	-	1	1	-	0	1	1	0	-
509154	rPt-509154	69.9906	95.6521	88.391	1	1	0	1	1	1	1	0	1	1	0	0	-	1	1	1	0	1	0	-	-	0	1	0	0	1	1	-	0	1	0	-	1	0	1	0	0	0	0	1	1	1	1	0	0
402018	rPt-402018	71.3542	99.826	90.237	1	-	1	-	1	0	0	1	0	0	0	1	1	0	1	1	0	0	0	0	0	0	-	0	-	0	0	0	1	1	1	1	0	1	0	1	0	1	0	0	-	1	0	0	0
399879	rPt-399879	63.8295	98.2609	80.475	0	1	1	1	1	-	1	1	1	1	1	-	-	0	-	1	1	1	-	0	1	1	-	0	1	0	-	0	1	0	1	0	-	1	0	1	1	1	1	-	0	-	-	1	1
399916	rPt-399916	69.1479	95.1305	89.446	0	1	0	0	1	1	1	1	1	1	0	1	1	0	0	-	0	0	-	1	1	0	1	-	0	1	1	-	1	0	0	1	0	0	1	0	0	0	0	0	0	0	0	0	0
507838	rPt-507838	68.2186	96.8696	89.974	-	-	-	1	1	1	-	1	1	0	1	-	1	0	0	1	-	0	1	1	0	-	1	1	1	1	1	1	1	1	0	-	0	0	1	-	-	1	0	1	0	1	1	0	0
390180	rPt-390180	69.5827	96.6957	87.599	0	0	1	1	1	1	1	1	0	1	-	1	1	1	-	1	0	1	0	-	0	0	1	1	0	1	-	-	0	1	1	1	1	1	-	0	0	0	0	1	1	1	0	0	0
402015	rPt-402015	72.1934	99.3043	92.084	1	1	1	-	1	0	0	1	0	0	0	1	1	0	1	1	0	0	0	0	0	0	1	0	-	0	0	0	1	1	1	1	0	1	0	1	0	1	0	0	0	1	0	0	0
399540	rPt-399540	63.7038	96.3478	91.557	0	-	1	-	1	1	1	1	1	1	1	-	-	0	1	0	1	1	1	0	1	1	1	1	0	1	1	0	0	0	-	1	1	0	0	0	0	0	-	-	0	1	1	0	0
402513	rPt-402513	63.3844	96.3043	82.85	-	0	0	0	0	1	-	1	-	1	0	1	0	1	0	1	-	1	-	0	0	-	1	0	0	1	1	1	1	1	1	-	-	1	0	1	0	0	0	1	-	0	0	1	1
507326	rPt-507326	65.3566	96.3044	87.599	1	0	1	1	1	0	1	1	0	0	-	1	0	0	1	1	1	0	0	0	-	-	0	0	-	1	1	1	1	-	1	1	1	1	-	0	0	0	-	1	0	-	0	0	1
411144	rPt-411144	63.4269	96.8696	94.195	-	1	0	0	0	-	1	1	1	0	0	0	1	1	1	0	1	1	0	-	1	0	1	1	0	0	1	1	1	1	0	1	1	0	1	1	0	1	1	0	1	1	1	1	0
399825	rPt-399825	62.4885	96.087	87.071	0	1	1	1	1	1	1	1	1	1	1	-	1	0	-	1	1	1	1	0	1	1	-	-	1	0	0	0	1	0	1	-	1	-	0	1	1	-	1	-	0	0	-	1	0
508477	rPt-508477	62.9829	97.739	89.71	0	0	1	1	1	1	0	1	1	1	-	0	1	1	0	0	-	1	0	0	0	1	1	-	1	1	1	1	0	-	0	1	1	-	1	0	0	0	0	1	1	-	1	0	0
411128	rPt-411128	61.1716	96.087	90.501	0	1	1	1	1	1	1	1	1	1	1	1	1	0	1	0	1	1	1	0	1	1	1	1	0	1	1	0	-	0	1	1	1	1	1	0	0	0	1	1	0	1	1	0	0
402654	rPt-402654	65.203	96	90.501	0	1	-	1	1	1	1	1	1	1	1	1	1	1	0	1	0	1	0	1	1	1	1	1	0	-	1	1	1	1	1	1	1	1	1	0	0	1	1	1	1	-	0	0	1
348380	tPt-8051	61.8599	95.3043	90.501	1	1	0	-	0	0	-	1	1	1	0	0	0	0	1	0	-	0	0	0	-	1	-	1	0	1	-	0	0	1	-	0	1	-	-	0	0	0	0	1	0	0	-	0	-
401314	rPt-401314	64.5175	96.5218	91.029	1	1	0	0	-	1	1	1	0	1	1	0	-	1	1	1	1	1	1	1	1	1	1	1	-	1	1	0	1	1	1	1	0	0	1	0	0	0	0	1	1	1	1	0	1
347789	rPt-6069	70.2305	97.9131	91.557	1	1	1	1	1	0	1	1	1	1	1	1	1	1	1	1	1	1	1	1	1	1	0	1	1	1	1	1	-	1	1	1	1	1	-	1	1	1	1	1	1	1	1	1	1
509143	rPt-509143	62.4849	97.3913	90.501	0	1	1	1	1	1	-	1	1	1	1	1	1	0	1	1	-	0	1	-	0	1	1	1	0	-	-	1	1	0	1	0	0	1	1	0	1	0	-	1	0	0	1	0	1
509335	rPt-509335	57.036	95.4348	94.723	0	1	0	1	0	1	1	0	1	0	1	0	1	1	1	1	1	1	1	1	1	1	0	0	1	1	0	1	0	1	1	1	1	1	-	1	1	1	1	1	1	1	1	1	1
411509	rPt-411509	63.8648	99.1304	94.195	1	1	1	0	1	1	1	1	1	1	1	1	1	1	0	0	1	1	1	1	1	1	0	0	0	1	1	1	1	1	1	1	1	1	1	1	0	0	1	1	1	1	1	1	1
509643	rPt-509643	61.7164	96.5216	91.293	0	0	0	0	0	1	1	0	1	1	1	1	1	1	1	1	1	1	1	1	-	1	1	1	-	0	0	1	1	1	1	1	1	1	1	1	1	-	1	1	1	1	1	1	1
400005	rPt-400005	66.1336	96.6957	92.612	1	1	1	1	1	0	1	1	1	1	-	1	0	0	1	1	1	0	0	-	0	0	0	-	1	1	1	1	0	1	1	-	1	1	1	0	0	1	1	1	1	1	1	-	0
401282	rPt-401282	63.0828	97.1739	94.987	0	0	1	1	0	0	1	1	0	1	1	1	1	1	1	1	1	0	1	1	1	1	0	1	1	0	0	1	0	1	1	-	1	0	0	1	0	1	1	1	1	0	1	1	1
402243	rPt-402243	65.2164	98.2609	91.821	1	0	1	1	1	1	1	1	1	1	1	1	-	1	1	1	1	1	1	1	1	1	1	1	0	0	1	1	1	0	1	1	1	-	-	1	1	1	1	1	1	0	1	1	1
507397	rPt-507397	58.934	97.0434	89.182	1	1	1	1	-	-	1	1	1	1	1	1	-	0	1	1	1	1	1	1	1	0	1	1	1	0	0	0	-	1	-	1	-	0	1	0	-	0	0	-	1	1	0	-	-
389450	rPt-389450	64.9132	97.3913	89.974	1	1	1	1	1	1	-	-	1	1	1	1	0	1	-	1	1	1	1	1	1	1	1	1	1	0	0	1	1	0	0	0	-	0	-	-	0	1	-	1	1	0	0	0	-
402114	rPt-402114	65.6981	98.4347	93.14	1	0	1	1	1	1	1	1	1	1	1	1	1	1	1	1	1	1	1	1	1	1	1	1	1	1	1	1	1	1	1	1	1	1	1	1	0	0	1	1	1	0	1	1	1
399587	rPt-399587	58.7027	97.0434	94.723	0	1	1	1	1	1	1	1	1	1	1	1	1	1	1	1	1	1	0	0	1	1	-	1	1	0	1	1	1	1	1	1	1	1	1	1	0	1	1	1	1	1	1	1	0
402342	rPt-402342	65.3233	96.3479	91.293	1	0	1	1	1	1	-	1	1	1	-	-	0	1	1	1	1	1	1	1	1	0	1	1	1	0	0	1	1	0	0	0	1	0	1	-	0	-	-	1	1	1	0	0	-
508866	rPt-508866	64.1273	98.4348	94.459	1	1	1	1	1	0	1	1	1	0	1	1	1	1	1	1	1	1	1	1	1	1	0	1	1	1	1	1	0	1	1	1	1	1	1	1	1	1	1	1	1	1	1	1	1
398825	rPt-398825	65.0219	97.5652	94.195	1	-	-	1	1	1	1	1	1	1	-	1	0	1	1	1	1	0	0	1	0	1	1	1	1	1	1	0	1	1	1	1	1	1	1	0	0	0	1	1	1	1	1	0	0
347048	rPt-8205	60.0988	98.2609	94.195	0	1	1	1	1	1	1	1	-	1	1	1	1	1	1	1	1	1	0	0	1	1	-	1	1	0	1	1	1	1	1	1	1	1	1	1	0	1	1	1	1	1	1	1	0
506198	rPt-506198	59.3638	98.6957	90.501	1	1	1	1	1	0	1	1	-	1	1	1	1	1	1	1	1	0	1	1	1	1	0	1	1	0	0	1	0	1	1	-	1	-	1	1	0	1	1	-	1	-	1	1	1
505654	rPt-505654	59.9968	96.9566	85.488	1	1	1	1	1	1	1	1	0	1	0	0	0	-	0	-	0	0	0	1	-	1	1	0	0	1	0	1	-	1	-	-	0	1	-	-	-	0	0	1	1	0	0	-	0
506868	rPt-506868	63.5388	96.5218	90.765	1	1	1	1	1	0	1	1	1	-	1	1	-	0	1	1	1	0	0	-	0	0	0	1	1	1	1	1	0	1	1	-	1	1	1	1	0	1	1	1	1	1	0	1	0
410862	rPt-410862	75.4461	100	82.058	-	1	-	0	1	1	1	1	1	1	1	1	1	1	1	1	-	-	1	1	-	1	0	-	0	1	1	-	1	1	1	-	-	1	1	1	1	1	1	-	1	1	1	1	1
390577	rPt-390577	63.8207	96.6956	93.14	1	1	1	1	1	1	1	1	1	1	1	-	0	1	-	1	1	1	1	1	1	-	1	1	1	0	0	1	1	0	0	0	-	0	-	1	0	1	1	1	1	-	0	-	1
401898	rPt-401898	67.3242	99.1304	95.251	1	0	1	1	1	1	1	1	1	1	1	1	1	1	1	1	1	1	1	1	1	1	1	1	1	1	1	1	1	1	1	1	1	1	1	1	-	1	1	1	1	-	1	1	1
507840	rPt-507840	62.7271	98.913	93.931	1	1	1	1	1	0	0	1	1	1	1	1	1	1	1	1	1	1	1	1	1	1	1	1	1	0	-	1	1	1	1	1	1	-	1	1	1	1	1	1	1	1	1	1	1
507305	rPt-507305	66.2248	99.3043	96.834	1	1	0	1	0	1	1	0	1	1	0	1	0	1	1	1	1	1	1	1	1	0	1	1	1	0	1	1	1	1	1	0	1	1	1	1	1	1	1	1	1	1	0	1	1
402348	rPt-402348	65.7372	99.6522	95.251	1	1	0	1	0	1	1	0	1	1	0	-	0	1	1	1	-	1	1	1	1	0	1	1	1	-	1	1	1	1	1	0	1	1	1	-	1	1	1	1	1	1	0	1	1
399312	rPt-399312	52.7945	97.3913	83.113	1	0	0	1	1	0	0	1	1	1	-	1	1	1	1	0	-	-	0	1	-	-	0	-	1	0	0	0	1	1	1	1	1	1	1	-	-	-	-	-	1	-	0	-	1
389289	rPt-389289	62.3432	97.2173	92.876	1	1	1	1	1	1	1	1	1	1	1	1	1	1	1	1	1	1	1	1	1	1	1	1	1	0	1	1	1	1	0	1	1	0	1	1	1	1	1	1	1	1	1	1	1
401083	rPt-401083	58.2105	99.1302	90.765	1	1	-	1	1	0	1	1	1	-	1	1	1	1	1	0	1	1	1	-	1	1	1	1	-	0	1	1	1	1	1	1	1	1	1	1	1	-	1	1	1	1	1	1	1
400302	rPt-400302	65.2189	98.087	95.515	1	1	1	1	-	1	1	1	1	1	1	1	1	1	1	1	1	1	1	1	1	1	1	1	1	0	0	-	-	1	0	1	1	0	1	-	0	1	1	-	1	1	0	1	1
399777	rPt-399777	59.5915	96.9565	92.876	1	0	1	1	1	1	1	1	1	1	1	1	1	1	1	1	-	1	0	1	-	1	1	1	1	1	1	1	1	-	1	1	1	-	1	1	0	1	1	1	1	1	1	1	1
509402	rPt-509402	56.9675	97.3913	96.042	1	1	0	1	1	1	1	1	1	1	1	1	1	1	1	1	1	1	1	1	1	0	1	1	1	1	1	1	1	1	1	1	1	1	1	1	0	0	1	1	1	1	1	1	1
509249	rPt-509249	63.5396	98.9564	95.778	1	1	1	1	1	1	1	1	1	1	1	1	1	1	1	1	1	1	1	1	1	1	1	1	1	0	1	1	1	1	0	1	1	0	1	1	1	1	1	1	1	1	1	1	1
400702	rPt-400702	66.3459	98.9565	96.834	1	1	1	1	1	1	1	1	1	1	1	1	1	0	1	1	0	1	1	1	1	1	1	1	1	1	1	1	1	1	-	0	1	-	1	0	1	0	1	1	1	1	1	1	0
402487	rPt-402487	61.4014	98.2609	88.654	1	1	1	0	1	0	1	1	1	-	-	1	1	1	1	1	1	1	-	0	1	1	1	-	1	1	-	1	1	1	1	-	1	0	1	1	1	1	1	-	-	-	1	1	1
401241	rPt-401241	61.9925	97.3913	88.654	0	1	-	1	-	-	1	1	1	1	1	-	-	-	1	0	1	1	1	-	1	1	1	1	1	1	-	1	0	0	0	1	1	0	-	1	-	1	1	1	1	1	1	-	1
410992	rPt-410992	67.489	99.1303	98.417	1	0	1	1	-	1	1	1	1	1	0	1	1	1	1	1	0	1	0	1	1	1	1	1	1	1	1	1	1	1	1	1	1	1	1	1	1	1	1	1	1	1	1	1	1
509725	rPt-509725	65.9418	99.1303	96.306	1	1	1	1	1	1	-	1	1	1	1	1	1	1	-	-	1	1	1	1	1	1	1	1	1	1	1	1	1	1	1	1	1	1	1	1	1	1	1	1	1	1	1	-	-
401703	rPt-401703	67.2352	99.8261	94.195	1	1	1	1	1	1	1	1	1	1	1	1	-	1	1	0	1	1	1	1	1	1	1	-	1	1	1	1	1	1	1	1	1	1	-	1	-	1	1	-	1	0	1	1	1
400226	rPt-400226	61.486	99.13	88.654	1	1	1	1	1	-	0	1	1	1	1	1	-	-	-	-	1	1	1	1	1	1	1	1	1	1	1	1	1	1	1	1	1	1	1	-	-	1	1	1	1	1	1	-	-
401227	rPt-401227	59.8384	100	93.931	1	1	1	1	-	1	1	1	1	1	1	1	1	1	1	1	1	1	1	1	1	1	1	1	1	1	-	1	1	1	1	1	1	1	1	1	1	1	1	1	1	1	1	1	1
505883	rPt-505883	60.1503	99.1304	88.391	1	1	1	1	-	1	1	1	1	1	1	1	1	1	1	1	1	1	1	1	1	1	1	1	1	1	-	1	1	1	1	1	1	1	1	1	1	1	1	1	1	1	-	1	1
400526	rPt-400526	65.2445	100	94.195	1	1	1	1	1	1	1	1	1	1	1	1	-	1	1	0	1	1	1	1	1	-	1	-	1	1	1	1	1	1	1	1	1	1	1	1	-	1	1	-	1	0	1	1	1
390444	rPt-390444	66.0657	100	98.681	1	1	1	1	1	1	1	1	1	-	1	1	1	1	1	0	1	1	1	1	1	1	1	1	1	1	1	1	1	1	1	1	1	1	1	1	-	1	1	1	1	0	1	1	1
402205	rPt-402205	67.2555	100	98.945	1	1	1	1	1	1	1	1	1	1	1	1	1	1	1	0	1	1	1	1	1	1	1	1	1	1	-	1	1	1	1	1	1	1	1	1	1	1	1	1	1	1	1	1	1
399710	rPt-399710	66.9717	100	83.905	1	1	1	1	1	-	1	1	1	1	1	1	-	1	-	1	-	-	1	1	-	1	1	1	1	1	1	1	1	1	-	1	-	1	1	-	-	-	-	-	1	-	1	-	-
411364	rPt-411364	56.905	100	77.309	-	-	1	1	1	-	1	1	1	1	1	1	1	1	1	1	-	-	1	1	-	-	1	-	1	1	1	1	1	1	1	-	1	1	1	1	1	-	1	-	-	-	1	1	1
401404	rPt-401404	71.5812	100	80.475	-	-	1	1	1	-	1	1	1	1	1	-	-	1	1	1	1	-	-	1	-	1	1	-	1	1	-	1	1	1	-	-	-	-	-	-	1	-	-	-	-	-	1	-	1
399716	rPt-399716	75.164	100	80.739	1	1	1	1	1	1	1	1	1	1	1	1	1	1	1	1	1	1	1	1	1	1	1	1	1	1	1	1	1	1	1	1	1	1	1	1	1	1	1	-	1	-	1	1	1
402242	rPt-402242	70.9691	100	94.459	-	1	1	1	1	-	1	1	1	1	1	1	-	1	1	1	-	-	-	1	-	-	1	-	1	1	1	1	1	1	1	-	1	1	1	1	1	1	1	-	1	-	1	1	1
507683	rPt-507683	58.651	100	98.681	1	1	1	1	1	1	1	1	1	1	1	1	1	1	1	1	1	1	1	1	1	1	1	1	-	1	1	1	1	1	1	1	1	1	1	1	1	1	1	1	1	1	1	1	1
401674	rPt-401674	65.8605	100	96.57	1	1	1	1	1	-	1	1	1	1	1	1	1	1	1	1	-	1	1	1	1	-	1	-	1	1	1	1	1	1	-	1	1	1	-	1	1	1	1	-	1	-	1	-	1
507881	rPt-507881	68.2862	100	100	1	1	1	1	1	1	1	1	1	1	1	1	1	1	1	1	1	1	1	1	1	1	1	1	1	1	1	1	1	1	1	1	1	1	1	1	1	1	1	1	1	1	1	1	1
402659	rPt-402659	62.171	100	91.821	1	1	-	1	1	-	1	1	1	1	1	1	1	1	1	1	-	1	1	1	-	-	1	-	1	1	1	1	1	1	-	-	1	1	-	-	1	1	1	-	1	-	1	1	1
399475	rPt-399475	59.5421	100	94.987	1	1	1	1	1	1	1	1	1	1	1	1	1	1	1	1	1	1	1	1	1	1	1	1	1	1	1	1	1	1	1	1	-	1	1	1	1	1	-	-	1	1	1	1	1
505396	rPt-505396	56.9646	100	98.681	1	1	1	1	1	1	1	1	1	1	1	1	1	1	1	1	1	1	1	1	1	1	1	1	1	1	1	1	1	1	1	1	1	1	1	1	1	1	1	1	1	1	1	1	1
389946	rPt-389946	57.6177	100	99.736	1	1	1	1	1	1	1	1	1	1	1	1	1	1	1	1	1	1	1	1	1	1	1	1	1	1	1	1	1	1	1	1	1	1	1	1	1	1	1	1	1	1	1	1	1
398526	rPt-398526	59.658	100	92.348	1	1	1	1	-	1	1	1	1	1	1	1	1	1	1	1	-	1	1	1	-	1	1	1	1	1	1	1	1	1	1	-	-	1	1	1	1	1	-	-	1	1	1	1	-
119746	wPt-7267	64.3471	96.174	87.863	0	0	0	0	0	0	1	1	1	-	1	0	0	1	0	0	0	1	0	1	1	0	0	-	0	-	1	1	-	0	0	0	0	0	0	-	0	1	1	0	0	-	1	1	-
506109	rPt-506109	65.7912	100	98.417	0	0	0	0	0	0	1	1	0	1	0	0	0	0	1	0	0	1	0	0	1	1	0	0	0	0	0	0	0	0	0	0	0	0	1	0	0	0	0	0	0	0	0	0	1
400252	rPt-400252	69.1138	95.1305	91.821	0	0	0	0	0	1	1	0	-	1	0	1	0	0	0	0	0	0	0	0	0	0	0	0	-	1	0	1	1	0	1	0	0	1	0	0	0	0	0	0	0	0	0	0	0
345279	wPt-4310	60.446	95.2174	88.391	-	0	1	0	1	0	1	1	1	0	0	1	-	1	1	1	1	0	0	0	0	1	0	0	0	1	0	0	-	1	0	1	0	0	-	1	0	1	-	0	0	1	1	0	1
390225	rPt-390225	67.1323	97.3912	91.821	0	0	0	0	0	0	0	0	0	0	0	0	0	0	0	0	0	0	0	0	0	0	0	0	-	-	0	0	0	1	0	0	0	0	0	0	1	1	0	0	0	1	1	0	0
505765	rPt-505765	72.8709	96.1739	90.765	0	0	0	0	0	0	1	1	0	-	0	0	0	0	-	1	-	0	0	0	1	0	0	1	1	1	1	1	0	0	0	0	1	0	0	-	1	1	1	1	1	1	1	-	-
509179	rPt-509179	69.4254	96.8696	91.293	-	0	0	0	0	0	1	1	0	1	0	0	0	0	0	1	1	0	0	0	-	0	0	1	1	1	1	1	0	0	0	0	1	0	0	1	1	1	1	1	1	1	1	1	0
509091	rPt-509091	71.4421	97.7392	91.293	0	-	0	0	0	0	1	1	0	-	0	0	0	0	-	1	1	0	0	0	1	0	0	1	1	1	1	1	0	1	0	0	1	0	-	1	1	1	1	1	1	1	1	0	1
410913	rPt-410913	68.1932	96.1739	91.557	0	0	1	0	1	1	0	1	1	0	0	1	0	0	-	0	0	1	1	0	0	0	1	0	1	0	1	-	1	0	0	0	0	0	0	0	0	0	0	1	0	0	0	0	0
402339	rPt-402339	66.3928	95.6522	89.446	0	0	0	1	-	1	1	0	-	1	-	-	0	1	0	0	1	0	1	0	1	1	1	1	-	1	0	1	1	1	1	0	1	0	0	0	0	0	0	0	0	1	0	0	-
506132	rPt-506132	65.9638	95.4782	89.71	0	0	0	1	0	0	0	1	-	1	0	0	0	0	0	0	0	0	0	1	0	0	1	1	0	-	0	0	0	0	1	1	0	-	0	0	0	0	-	1	0	1	0	0	0
402657	rPt-402657	62.8295	97.9131	92.612	1	0	0	1	-	0	1	1	1	1	1	1	0	0	1	0	1	0	1	0	1	0	0	0	0	0	0	0	0	1	1	1	1	1	0	1	1	1	0	0	0	0	1	1	0
398836	rPt-398836	68.4462	97.2173	91.293	0	0	1	0	1	1	0	1	1	0	1	1	0	0	-	0	0	1	1	1	0	0	1	1	1	0	0	0	1	0	0	0	0	0	0	0	0	0	0	1	1	0	0	1	0
505931	rPt-505931	63.0295	95.6522	84.96	0	0	0	0	1	0	1	-	1	1	0	1	1	1	1	0	-	0	1	0	1	0	0	0	1	-	0	1	0	1	1	0	0	1	1	1	1	1	0	1	1	1	1	1	0
509391	rPt-509391	64.0856	95.6522	84.433	0	1	1	1	1	0	0	1	1	1	0	1	1	1	0	0	0	0	1	1	1	0	-	1	1	1	1	0	1	-	1	1	1	1	1	-	0	1	0	1	0	0	1	0	1
399665	rPt-399665	70.2953	97.2173	89.974	1	0	-	1	1	1	0	1	-	1	1	1	1	0	0	0	0	0	1	0	0	-	1	0	0	1	1	0	0	0	0	1	0	0	-	0	0	0	0	1	0	0	0	0	0
411108	rPt-411108	65.5372	97.2173	89.974	1	-	-	1	1	1	1	-	1	1	1	0	0	-	0	0	1	0	1	0	1	1	1	0	0	0	-	0	-	0	1	1	0	1	-	1	0	0	0	0	0	1	0	1	0
508656	rPt-508656	64.4576	96.6957	91.293	0	1	1	1	0	1	1	-	0	1	0	0	0	1	0	1	1	0	0	1	1	0	1	1	1	0	0	1	1	1	1	0	1	1	1	-	0	1	0	0	1	1	1	1	1
402021	rPt-402021	63.9421	96.9566	87.335	0	-	1	1	1	-	0	1	-	0	0	1	0	1	1	-	0	1	1	1	0	0	1	0	1	0	0	-	0	1	-	0	1	1	-	1	0	1	0	-	0	0	1	1	1
509141	rPt-509141	63.9988	99.1304	89.182	1	1	1	0	1	0	0	1	1	1	0	-	1	1	1	1	1	-	0	1	0	1	0	-	1	0	0	1	1	1	1	-	1	1	1	1	1	1	1	1	1	1	1	1	1
401480	rPt-401480	70.3771	99.4782	92.348	1	1	1	1	1	1	0	1	0	1	-	0	1	0	0	1	0	1	0	-	0	1	1	1	1	1	1	-	1	0	0	0	0	0	1	1	0	0	0	1	1	0	0	0	0
509207	rPt-509207	65.783	97.0435	93.404	1	1	1	1	1	1	0	0	1	1	0	1	1	1	1	1	0	1	1	1	0	0	1	1	1	1	1	0	1	1	1	0	1	1	1	1	1	1	0	1	1	1	1	1	1
401526	rPt-401526	64.6712	97.1739	89.182	1	-	1	1	1	-	1	-	1	-	1	1	1	1	1	1	1	1	1	1	1	0	1	1	1	1	1	-	1	0	1	1	0	0	1	1	1	1	1	0	-	0	1	1	1
400890	rPt-400890	63.0257	95.942	92.876	0	0	0	-	0	0	0	-	0	0	0	0	0	0	0	0	0	-	0	0	0	0	1	0	0	1	1	0	0	0	0	0	0	0	1	0	0	0	0	-	0	0	0	0	0
346936	rPt-8750	65.2312	96.5217	89.71	1	-	1	1	1	-	1	1	1	0	-	1	1	1	1	1	1	1	1	1	1	0	1	1	1	1	-	-	1	0	1	1	0	0	1	1	1	1	1	0	0	0	1	1	1
400586	rPt-400586	64.5377	95.4783	88.127	1	1	1	1	1	1	0	0	0	0	0	1	1	0	0	1	1	1	1	1	1	1	1	1	1	1	1	0	1	0	0	0	0	0	1	-	0	1	0	1	1	1	1	-	0
401635	rPt-401635	68.5138	99.3477	86.28	0	0	-	1	1	1	1	1	1	1	0	1	1	0	0	-	1	0	0	0	-	1	-	1	-	1	-	1	-	-	1	0	1	-	-	1	-	0	1	-	1	1	1	1	1
400759	rPt-400759	63.506	96.1739	91.293	0	1	0	1	1	0	1	1	1	0	1	1	0	0	0	1	1	1	1	0	0	1	0	1	1	0	0	0	1	1	1	1	0	1	1	1	1	0	1	1	1	1	0	1	1
390741	rPt-390741	63.3643	96.9564	82.85	1	-	-	1	-	1	1	0	1	1	1	-	1	-	0	0	-	1	0	0	1	-	1	1	1	0	1	1	1	1	1	0	1	0	1	-	0	0	-	1	1	1	-	0	1
508293	rPt-508293	61.4971	97.6087	86.016	-	-	0	1	-	0	1	1	1	1	1	1	-	1	0	1	1	1	0	1	1	1	1	1	1	0	0	0	1	-	1	-	1	1	-	1	1	-	-	0	0	0	0	0	0
400061	rPt-400061	66.9211	96.5217	85.752	1	-	0	0	1	0	0	0	1	0	1	1	1	0	1	1	1	1	1	1	0	0	1	1	1	0	-	0	1	0	1	-	0	0	1	1	1	-	1	1	-	0	1	1	1
506317	rPt-506317	66.4174	98.2608	91.293	0	1	1	1	1	1	0	1	-	1	1	1	0	1	0	0	1	-	1	0	1	1	1	1	-	1	1	1	1	0	0	1	0	1	1	0	1	1	1	1	1	1	0	-	1
348622	tPt-8771	58.2423	96.9565	91.293	1	1	0	0	-	0	0	0	1	1	1	1	1	0	1	1	0	0	1	0	1	1	1	1	1	1	1	0	1	1	1	1	1	1	1	1	1	1	1	1	0	1	1	1	1
398753	rPt-398753	66.7181	97.7392	86.28	1	-	1	1	1	0	1	-	1	0	-	1	1	1	1	1	1	1	1	1	-	0	1	1	1	-	0	-	1	0	1	-	0	0	1	1	1	1	-	-	0	0	1	1	1
402305	rPt-402305	61.031	96.2319	88.918	1	1	0	0	0	0	-	0	1	1	1	1	1	0	1	1	0	0	1	1	1	1	1	1	1	1	1	0	1	1	1	1	1	1	1	1	1	1	1	-	1	1	1	1	1
509357	rPt-509357	66.9344	96.3479	92.348	0	1	1	1	1	1	0	1	1	1	1	1	0	1	0	0	1	0	-	0	1	1	1	1	1	1	1	1	1	0	0	1	0	1	1	0	1	1	1	1	1	1	0	1	1
506816	rPt-506816	63.367	97.2174	92.084	1	0	0	0	0	0	1	1	1	1	1	-	1	1	1	0	1	0	1	1	0	1	1	1	0	0	0	1	1	1	1	0	0	0	0	0	0	0	1	1	1	1	0	-	1
508669	rPt-508669	66.455	99.8261	87.071	0	1	1	1	1	1	0	1	1	1	1	1	0	1	0	0	1	0	1	0	1	1	1	1	1	1	1	1	1	0	0	1	0	1	1	0	1	1	1	1	1	1	0	-	1
508078	rPt-508078	67.808	98.9565	93.404	0	1	1	1	1	1	0	1	1	1	1	1	0	1	0	0	1	1	-	0	1	1	1	1	1	1	1	1	1	0	0	1	0	1	1	0	1	1	1	1	1	1	0	1	1
399570	rPt-399570	64.761	95.8261	90.765	1	1	1	1	1	-	1	1	1	-	1	1	1	1	1	1	1	1	1	1	-	0	1	1	1	1	1	1	1	0	1	-	0	0	1	1	1	-	1	1	0	0	1	1	1
400278	rPt-400278	70.132	98.4347	91.029	-	0	0	0	1	1	1	1	1	-	1	0	1	1	1	1	1	1	0	-	1	0	0	-	1	1	1	1	1	0	0	0	0	0	0	0	1	1	-	1	0	0	1	-	1
400816	rPt-400816	65.8173	96.3478	90.501	1	-	1	1	1	-	1	1	1	1	1	1	1	1	1	1	1	1	1	1	1	0	1	1	1	1	1	1	1	0	1	1	0	0	1	1	1	1	1	1	0	0	1	1	1
400878	rPt-400878	63.7786	98.6086	92.876	1	1	1	1	1	1	1	1	0	1	0	0	0	1	1	0	1	1	1	0	-	0	1	-	0	0	1	1	0	0	1	1	1	1	1	1	1	0	1	1	-	1	0	-	0
506711	rPt-506711	62.2893	98.0869	92.876	1	1	0	0	1	1	1	1	1	1	-	1	0	1	1	1	1	1	1	0	1	1	0	1	1	0	0	0	1	1	1	1	1	0	1	1	1	1	0	0	1	1	1	0	1
346512	rPt-9767	60.8157	96.5217	90.765	1	1	1	1	1	1	0	1	1	1	1	1	1	-	1	1	1	1	1	1	0	0	0	1	1	1	1	1	1	1	1	1	1	1	1	1	1	1	0	0	1	1	1	1	1
505798	rPt-505798	67.6854	97.2173	90.237	0	1	1	1	1	1	0	1	1	1	1	1	0	1	0	0	1	-	-	0	1	1	1	1	-	1	1	1	1	0	0	1	0	1	1	0	1	1	1	1	1	1	0	-	1
399937	rPt-399937	63.366	96.1739	92.348	0	1	1	1	0	0	1	1	1	0	1	0	1	0	1	0	1	0	1	1	1	0	1	1	0	0	0	1	1	0	1	1	1	0	-	1	1	1	0	0	1	1	1	1	1
506260	rPt-506260	60.9863	97.2174	92.876	0	0	0	0	1	1	1	1	1	1	1	1	0	0	1	-	0	0	0	0	1	-	1	1	1	1	1	1	1	1	1	1	1	1	1	1	1	1	0	1	0	0	1	0	0
402405	rPt-402405	61.0214	97.2174	92.348	1	0	-	0	1	1	1	1	1	1	1	1	1	-	1	1	0	1	0	0	1	-	1	1	1	1	1	1	0	1	1	1	1	1	1	1	1	1	-	1	0	0	1	0	1
508516	rPt-508516	61.4631	96.5217	95.251	0	1	1	1	0	0	1	1	1	0	1	0	-	0	1	0	1	-	1	1	1	0	1	1	0	0	0	1	1	0	1	1	1	0	1	1	1	1	0	0	1	1	1	1	1
347784	rPt-2544	65.1384	97.826	87.599	0	1	1	1	0	-	1	1	1	-	1	0	1	0	1	0	-	1	1	1	1	0	1	1	-	0	0	1	1	0	1	1	1	0	0	1	-	1	0	0	1	1	1	-	1
401382	rPt-401382	64.0979	96	88.918	-	1	0	0	1	1	1	1	1	1	-	1	0	1	1	1	-	1	1	0	1	-	0	1	1	0	0	0	1	-	1	-	1	0	1	1	0	1	-	-	-	1	0	0	1
506797	rPt-506797	59.01	95.3043	92.084	1	-	1	1	1	0	1	1	0	1	1	1	1	-	0	1	0	1	1	1	1	1	-	1	1	0	0	1	1	1	1	1	1	1	1	1	0	0	1	1	1	1	0	1	1
505609	rPt-505609	60.3358	99.1303	94.987	1	0	-	1	1	-	0	1	1	1	1	1	1	1	1	0	1	1	1	1	1	1	1	1	0	1	1	0	1	1	-	1	1	0	1	1	1	1	1	1	1	1	-	1	1
509056	rPt-509056	55.6215	98.6954	91.029	0	1	1	-	0	1	0	1	0	-	1	1	0	0	1	1	0	0	1	1	1	1	1	0	1	1	1	1	1	1	1	1	1	1	1	0	1	-	0	1	1	0	1	-	1
509276	rPt-509276	63.4856	98.087	96.042	0	1	1	1	0	0	1	1	1	0	1	0	1	0	1	0	1	1	1	1	1	0	1	1	1	0	0	1	1	0	1	1	1	0	1	1	1	1	0	0	1	1	1	1	1
390633	rPt-390633	66.286	98.4348	92.084	1	1	1	1	1	1	1	1	0	1	-	1	1	0	0	1	0	1	0	0	1	1	1	1	1	0	0	1	1	1	1	-	-	1	1	-	1	1	1	1	1	1	-	1	1
508154	rPt-508154	66.9209	99.1304	97.361	1	1	1	1	1	1	1	1	0	1	1	1	1	0	0	1	0	1	0	-	1	1	1	1	1	0	0	1	1	1	1	1	1	1	1	1	1	1	1	1	1	1	1	1	1
389372	rPt-389372	62.9645	98.6086	91.293	1	1	-	-	1	1	1	1	1	1	1	1	0	1	1	1	1	1	1	-	1	1	-	1	1	0	0	-	1	1	1	1	1	-	1	1	1	1	1	0	1	1	1	-	1
398553	rPt-398553	67.4202	97.3913	83.641	1	-	1	1	1	1	1	1	1	1	1	-	1	1	1	-	1	1	1	1	1	-	-	-	1	1	1	1	1	1	1	1	-	1	-	1	1	1	-	1	1	-	-	1	1
400958	rPt-400958	65.536	99.13	78.628	1	1	-	-	1	1	1	1	1	1	1	1	0	1	1	1	1	1	1	-	1	1	-	1	1	0	0	-	1	1	1	-	1	-	1	1	1	1	1	0	1	1	1	-	1
509319	rPt-509319	70.3052	100	100	1	1	1	1	1	1	1	1	1	1	1	1	1	1	1	0	1	1	1	1	1	1	1	1	1	1	1	1	1	1	1	1	1	1	1	1	1	1	1	1	1	1	1	1	1
119852	wPt-1188	51.915	98.261	98.417	0	0	0	0	0	0	0	0	0	0	0	0	0	0	0	0	0	0	0	0	0	0	0	0	0	0	0	0	0	0	0	0	0	0	0	0	0	0	0	0	0	0	0	0	0
507069	rPt-507069	65.4519	100	98.681	0	0	1	0	0	0	0	0	0	0	0	0	0	0	0	0	0	0	0	0	0	0	0	0	0	0	0	0	0	0	0	0	0	0	0	0	0	0	0	0	0	0	0	0	0
505639	rPt-505639	65.6614	97.7392	97.625	0	0	0	0	0	0	0	0	0	0	0	0	0	1	1	0	1	0	0	0	0	0	0	0	0	0	0	0	0	0	0	0	0	0	0	1	0	1	1	0	0	1	0	1	0
507906	rPt-507906	59.3776	95.8262	92.612	0	0	0	0	0	0	1	1	1	1	0	0	0	0	0	0	1	1	0	1	1	0	0	0	0	0	0	0	0	1	0	0	0	0	0	0	0	-	1	0	0	0	0	0	0
345439	wPt-345439	54.5916	97.3913	86.28	0	0	-	1	0	1	0	0	1	0	-	0	0	0	0	1	0	-	-	1	1	-	-	0	0	0	0	0	-	-	0	0	-	-	0	0	-	0	0	0	0	0	-	0	-
508169	rPt-508169	57.6282	98.2609	85.488	0	0	0	0	0	0	0	0	0	0	0	0	0	0	0	0	1	-	1	0	0	0	0	0	0	0	0	0	0	0	0	-	-	0	0	1	0	-	0	0	0	0	0	1	1
509465	rPt-509465	69.2217	95.3044	93.404	0	0	0	0	0	0	1	0	-	0	0	0	0	0	0	0	0	1	0	0	0	0	0	0	0	0	0	1	0	0	0	0	0	0	0	1	1	1	0	0	1	1	1	1	-
505226	rPt-505226	58.8002	98.2609	84.96	0	0	0	0	0	-	0	0	0	0	0	0	-	0	0	0	1	-	1	0	0	0	-	0	0	0	0	0	0	0	-	1	-	0	0	1	0	-	0	0	0	0	0	1	1
507196	rPt-507196	71.4978	98.6086	96.834	0	0	0	0	0	0	0	0	1	0	1	0	0	1	0	0	0	1	1	0	1	0	0	1	1	0	0	0	1	0	0	0	0	0	0	1	0	1	-	0	0	1	1	1	-
508986	rPt-508986	61.3543	98.7825	92.612	1	0	0	0	0	0	0	-	0	0	-	0	0	1	0	1	0	0	0	-	-	0	0	0	1	0	0	0	-	0	0	0	0	0	0	1	1	0	1	0	0	1	1	0	-
509640	rPt-509640	66.596	97.3912	87.863	-	0	0	0	0	0	1	0	1	0	1	1	0	0	0	0	0	1	0	0	-	0	-	1	1	0	0	0	0	-	0	1	0	0	1	1	1	1	1	0	1	0	1	1	1
389617	rPt-389617	66.1803	98.6087	92.876	-	1	1	0	0	0	0	0	0	0	-	0	0	0	0	1	-	0	0	1	0	1	0	0	1	0	0	1	1	0	0	0	0	0	0	-	1	-	0	0	0	1	1	0	-
389362	rPt-389362	70.9591	96.5216	90.237	1	1	1	0	0	0	0	-	1	0	0	0	0	0	0	-	0	1	1	1	-	0	0	0	0	0	0	1	1	0	0	0	0	-	0	1	-	1	0	0	1	1	0	-	0
401112	rPt-401112	68.7451	96.8695	91.557	0	0	0	0	0	-	0	0	0	0	0	0	0	0	0	0	0	0	0	0	0	0	0	0	0	0	0	0	0	0	0	0	0	0	-	0	0	0	0	0	0	0	0	0	0
389689	rPt-389689	71.5721	95.6521	91.029	1	-	1	0	0	0	0	1	1	0	0	0	0	0	0	-	0	1	1	1	-	0	0	0	0	0	0	1	1	0	0	0	0	1	0	1	1	1	-	0	1	1	0	-	-
509011	rPt-509011	66.8813	96.6957	92.876	0	0	0	0	1	0	0	0	0	1	0	-	1	0	1	0	0	0	0	0	0	0	0	0	-	0	0	0	1	0	-	-	0	0	1	0	0	-	0	0	0	0	1	1	-
411285	rPt-411285	63.9622	96.5218	88.918	1	0	0	0	0	0	0	0	1	-	0	0	0	1	0	1	0	0	0	0	0	0	0	0	0	-	0	0	0	0	1	0	1	-	0	0	1	0	1	0	0	0	-	-	0
389373	rPt-389373	70.5763	95.4347	91.293	1	1	1	0	0	0	0	1	1	0	0	0	0	0	0	-	0	1	1	1	1	0	0	0	0	0	0	1	-	0	0	0	0	-	0	1	1	1	0	0	1	1	0	1	0
508157	rPt-508157	72.3721	97.0434	92.084	0	0	1	0	0	0	0	0	0	0	0	1	0	1	0	1	0	1	0	0	0	0	0	1	0	0	0	0	-	1	0	1	1	0	0	0	0	1	1	0	0	0	0	0	-
506117	rPt-506117	62.8937	96.8696	94.987	0	0	0	0	1	0	1	0	0	0	1	0	1	1	0	1	1	1	1	0	1	0	0	1	1	0	0	-	1	1	0	0	1	1	-	1	0	0	1	0	1	1	0	1	1
505549	rPt-505549	70.6711	97.0435	91.293	0	0	1	0	0	0	0	0	0	0	0	-	0	0	0	0	0	0	0	0	0	0	0	1	1	0	0	0	0	0	0	0	0	0	0	0	0	0	0	0	0	0	0	0	0
507251	rPt-507251	68.825	97.3912	93.14	0	-	0	0	0	0	0	0	-	0	0	0	0	1	0	1	1	0	1	0	-	-	0	0	0	0	0	-	1	0	0	0	0	0	0	1	-	0	1	0	1	1	1	1	1
505560	rPt-505560	67.3211	96.6956	92.348	0	0	0	1	1	0	0	-	1	0	0	0	0	0	0	0	1	0	0	0	0	0	1	-	-	1	1	0	0	0	0	0	0	0	0	0	0	0	0	0	0	0	0	0	0
398794	rPt-398794	66.7381	95.6521	90.501	0	0	0	-	0	0	0	0	0	0	0	0	0	0	0	0	0	0	0	0	-	0	0	0	0	0	0	0	0	0	0	0	0	0	0	0	0	0	0	0	0	0	0	0	0
411088	rPt-411088	66.8589	98.9564	92.348	-	0	0	0	0	0	0	0	0	0	0	0	0	0	0	-	-	-	0	0	0	-	0	0	0	0	0	0	0	0	0	0	0	0	0	-	0	-	1	0	1	0	0	0	0
505592	rPt-505592	68.5637	95.3043	92.876	0	0	0	0	0	0	0	0	0	0	0	0	0	0	0	0	0	0	0	0	0	0	0	0	0	0	0	0	0	0	0	0	0	0	0	0	0	0	0	0	0	0	0	-	0
400334	rPt-400334	73.2567	97.0435	92.876	0	0	0	0	0	0	0	0	0	0	0	0	0	1	-	0	0	0	0	0	0	-	0	0	0	0	0	0	0	0	0	0	0	0	0	0	0	0	0	0	0	0	0	0	0
389622	rPt-389622	69.7597	97.0434	95.515	0	0	0	0	0	0	0	0	0	0	0	0	0	0	0	0	0	0	0	0	0	0	0	0	0	0	0	0	0	0	0	0	0	0	0	0	0	0	0	0	0	0	0	0	0
390134	rPt-390134	65.4532	95.3043	92.084	0	0	0	0	0	0	0	0	0	0	1	0	0	0	0	0	0	0	0	0	0	-	0	1	1	0	0	0	0	1	1	1	0	1	0	0	0	1	0	0	0	1	1	1	1
507704	rPt-507704	66.9033	96.1739	91.029	-	0	0	0	0	0	0	0	1	0	0	1	0	0	0	0	0	0	0	1	0	0	0	0	1	0	0	-	0	1	1	0	-	0	0	1	1	0	-	0	1	0	0	-	1
508223	rPt-508223	67.6712	96.1739	90.765	0	-	0	0	1	0	0	1	1	1	0	1	0	1	0	0	0	0	0	0	0	0	0	0	1	0	0	0	0	1	1	0	1	0	0	1	0	-	1	0	0	1	-	1	1
506885	rPt-506885	70.5016	97.3913	92.348	1	0	1	0	0	0	0	1	0	1	0	1	0	0	0	0	0	0	0	0	0	-	0	1	0	0	0	1	1	0	0	0	0	0	1	0	1	0	-	0	0	0	1	0	0
389839	rPt-389839	67.3073	96.5218	92.084	-	0	0	0	0	0	-	0	0	0	0	0	0	0	1	0	0	-	0	0	-	0	0	0	0	0	0	0	0	1	0	0	0	0	0	0	0	0	0	0	0	1	0	0	-
507699	rPt-507699	59.1217	97.3913	92.084	0	0	0	0	0	0	0	0	0	0	0	-	0	0	0	0	0	0	0	0	0	0	1	0	0	0	0	0	0	0	0	0	0	0	0	0	0	0	0	0	0	0	0	0	0
508549	rPt-508549	67.897	98.2609	91.821	0	0	0	0	-	0	0	0	-	0	0	0	0	0	0	0	0	0	0	0	0	0	0	0	0	1	1	0	0	0	0	0	0	0	0	0	0	0	0	1	0	0	0	0	1
411369	rPt-411369	67.8981	96.1739	86.016	0	0	1	0	0	1	0	-	0	1	0	0	0	0	0	0	0	0	0	0	0	0	0	1	0	0	0	-	0	1	-	1	0	0	0	0	0	0	0	1	-	0	0	0	0
509417	rPt-509417	63.8091	96.6956	90.501	1	0	1	0	0	0	0	0	0	0	0	-	0	0	1	0	0	1	0	1	0	1	1	1	-	-	1	1	1	0	0	0	0	0	0	0	1	1	1	1	1	0	1	0	1
402506	rPt-402506	69.7654	99.1304	82.058	-	1	0	0	0	0	1	1	1	0	1	0	1	1	1	-	-	1	1	0	1	-	0	1	0	0	1	1	0	0	0	-	-	1	0	1	1	1	1	0	0	-	-	-	1
506874	rPt-506874	60.9103	96.9565	87.599	1	1	0	-	0	0	1	1	1	1	1	-	0	0	-	-	1	1	1	1	0	0	1	1	1	0	1	1	1	0	0	0	0	1	0	1	1	0	-	0	0	0	-	1	0
389895	rPt-389895	67.2339	95.3044	91.557	1	1	0	1	1	0	-	1	0	0	0	0	1	0	0	0	0	1	0	0	1	0	0	1	0	0	1	0	1	0	0	-	0	0	0	0	0	0	0	0	1	1	0	0	0
411168	rPt-411168	59.6597	98.2609	79.42	1	0	1	-	1	-	1	0	1	0	1	1	0	-	1	1	-	-	0	0	1	0	1	0	1	0	-	1	1	1	0	-	0	0	1	1	-	1	1	0	0	1	-	-	1
410936	rPt-410936	72.1511	98.4347	92.084	0	0	1	0	0	0	0	1	0	0	0	0	0	1	1	0	0	1	1	0	0	0	1	0	1	1	1	0	0	1	0	0	1	-	1	0	0	0	1	1	1	1	0	1	1
508250	rPt-508250	71.3274	98.087	88.918	0	1	0	1	1	0	1	0	0	1	0	1	0	1	0	1	-	1	1	0	1	-	0	0	1	0	0	1	0	1	0	0	0	1	0	0	0	0	0	0	0	1	1	-	0
401497	rPt-401497	69.9953	98.4348	95.515	1	0	1	0	1	0	1	0	0	0	0	0	1	0	0	0	0	0	1	1	0	1	0	0	1	0	0	0	0	0	1	1	0	1	0	0	0	0	0	0	-	0	1	1	0
506256	rPt-506256	64.5817	97.8261	94.195	1	1	1	0	-	0	1	0	-	0	1	0	0	1	1	1	1	1	0	1	1	1	0	-	1	0	0	-	1	0	1	-	0	0	0	1	1	1	1	0	0	1	1	1	1
507997	rPt-507997	64.0274	95.8261	88.918	1	0	1	0	0	0	0	-	0	1	1	0	1	1	1	0	1	1	0	-	1	0	0	0	1	1	1	1	0	0	0	0	0	1	1	0	0	1	0	-	1	1	0	0	0
410760	rPt-410760	66.7627	98.087	93.14	0	-	1	0	0	0	1	-	0	0	1	0	0	-	1	1	0	1	0	0	0	1	0	0	0	0	0	0	0	1	1	0	-	0	0	1	0	1	1	0	-	1	1	0	1
347925	rPt-0760	64.0263	95	88.391	0	0	0	0	1	1	1	1	0	0	0	0	0	1	0	0	0	-	0	-	0	-	0	1	0	0	0	0	0	0	0	0	-	0	0	0	1	0	0	0	-	1	1	0	1
506180	rPt-506180	73.3984	98.087	93.668	0	0	1	0	0	0	0	1	0	0	0	0	0	-	1	0	0	1	1	0	0	0	1	0	1	1	1	0	0	1	0	0	1	1	1	0	0	0	1	1	1	1	0	1	1
390264	rPt-390264	67.3814	95.6522	88.654	-	0	0	1	-	1	-	0	1	0	1	-	0	0	0	0	0	0	0	1	0	-	0	0	0	0	0	0	0	0	0	1	-	1	0	0	0	0	0	1	1	0	0	0	0
506972	rPt-506972	69.2173	95.6523	87.335	-	0	0	0	0	1	0	1	0	1	0	-	1	0	0	0	-	1	0	0	0	0	1	0	1	1	-	0	0	0	0	0	1	0	0	-	0	0	0	0	1	0	0	0	1
400281	rPt-400281	67.0933	96.087	90.501	0	0	0	0	0	0	0	0	1	0	0	0	0	1	1	0	1	0	0	0	0	0	0	0	0	0	-	0	0	1	0	0	1	0	-	1	1	-	1	0	0	1	0	0	1
389859	rPt-389859	61.5072	96.7391	88.654	0	-	0	1	0	0	1	0	0	0	1	0	1	1	1	0	-	-	0	1	0	0	0	0	0	1	0	0	0	1	0	0	0	0	-	-	0	1	1	0	0	1	1	0	1
505686	rPt-505686	67.5466	95.9421	89.182	1	1	1	0	1	1	1	1	-	1	1	0	1	1	0	1	1	1	-	0	1	1	0	0	1	0	0	0	1	1	0	0	1	1	0	1	1	1	1	0	-	0	1	0	1
508603	rPt-508603	68.8538	98.6087	88.127	0	0	0	0	-	1	0	0	0	0	0	0	0	0	0	0	0	0	-	1	0	1	1	1	0	1	1	1	1	1	-	-	1	-	1	0	0	0	1	1	0	0	1	0	1
411056	rPt-411056	65.1194	95.8696	88.654	0	0	0	1	1	1	1	1	1	0	0	0	0	0	0	0	0	0	0	1	0	1	0	0	0	0	0	0	0	0	0	-	1	1	0	0	0	0	0	0	0	1	0	0	0
390483	rPt-390483	69.5361	96	89.182	1	-	0	0	1	0	0	1	0	-	-	1	0	1	0	1	0	1	0	0	0	0	1	0	1	-	0	0	1	0	0	0	0	0	1	1	1	1	1	0	1	1	0	1	1
505152	rPt-505152	69.6656	98.9564	94.195	0	0	1	1	1	0	0	1	1	1	1	1	1	0	0	1	1	0	0	1	0	1	1	1	1	0	0	0	1	1	1	1	1	0	1	0	0	0	-	0	1	0	0	0	0
507632	rPt-507632	69.8883	97.5652	89.71	0	0	0	0	1	1	0	1	1	1	0	1	1	0	1	1	0	0	0	0	0	0	1	1	0	1	1	0	-	1	1	0	1	0	1	0	0	0	0	1	0	1	0	-	0
401447	rPt-401447	66.3738	96.087	88.918	0	0	0	1	1	1	0	0	-	0	0	1	0	1	0	0	0	-	0	0	0	0	1	-	0	0	0	0	-	1	0	0	1	1	1	1	0	-	-	0	0	1	1	-	1
507440	rPt-507440	71.5511	98.2609	91.557	0	0	0	1	1	1	1	0	0	0	-	0	0	0	0	0	0	-	0	1	1	1	1	1	0	0	1	1	0	0	0	1	0	0	0	0	1	0	0	0	-	0	0	0	0
509289	rPt-509289	70.5519	99.1303	92.348	1	0	0	1	1	0	0	-	1	1	1	1	1	0	0	-	0	-	0	0	1	1	1	1	0	1	0	0	-	1	0	0	1	0	-	0	0	0	0	-	1	0	0	0	0
505540	rPt-505540	72.409	99.8261	88.391	1	1	1	1	0	0	-	-	0	0	1	0	0	1	-	1	0	0	0	0	-	1	0	0	0	0	0	1	1	1	1	-	1	-	1	1	1	1	1	0	-	1	1	1	1
402054	rPt-402054	72.3556	96.5218	86.016	1	1	1	1	0	0	0	0	-	0	-	0	0	1	-	1	0	0	0	0	-	1	0	0	0	0	0	1	1	1	1	-	1	-	1	1	1	-	1	0	-	1	0	-	-
508547	rPt-508547	76.0562	99.8261	97.098	1	0	0	0	0	0	1	0	0	-	1	0	0	1	1	1	1	1	1	0	1	1	0	1	1	0	0	1	1	0	0	0	0	1	0	1	1	1	1	0	1	1	1	1	1
390568	rPt-390568	72.1347	95.1305	84.697	1	1	1	1	0	0	-	-	-	0	-	0	0	1	-	1	0	0	0	0	-	1	0	0	0	0	0	1	1	1	1	-	1	-	1	1	1	-	1	0	-	1	1	1	1
509169	rPt-509169	68.9129	99.1305	91.293	1	1	1	0	1	0	1	-	-	1	1	0	1	1	0	1	1	1	-	0	1	1	0	-	1	0	0	0	1	1	0	-	1	1	0	1	1	1	1	0	1	-	1	0	1
401113	rPt-401113	67.9878	98.4348	90.765	-	-	1	1	0	0	1	0	0	1	0	0	0	0	0	1	1	1	1	1	0	-	0	0	0	1	1	1	0	1	1	0	-	0	1	0	1	0	0	1	-	0	0	0	0
401648	rPt-401648	63.724	96.7391	92.348	0	1	1	0	0	0	1	0	-	-	0	1	0	0	0	1	1	0	0	1	1	0	0	0	0	0	-	1	1	0	0	0	0	0	0	-	-	0	0	1	0	0	1	0	0
390055	rPt-390055	68.3684	97.1739	89.446	1	-	0	0	1	0	1	0	1	1	1	1	1	1	1	0	0	1	0	1	1	0	1	1	0	0	0	1	0	1	0	1	0	1	0	0	0	0	0	0	1	0	0	0	-
507785	rPt-507785	69.2479	98.0869	88.654	0	1	-	0	0	0	0	-	1	-	1	0	0	0	0	0	0	1	0	1	0	1	0	0	1	0	1	1	0	1	0	0	1	1	0	0	1	0	-	1	1	0	-	0	0
508596	rPt-508596	65.6418	96.6956	88.918	1	0	1	1	0	0	1	0	0	1	0	1	0	0	-	1	0	1	1	1	1	1	0	0	1	1	1	1	1	1	1	0	-	1	1	1	1	0	1	0	-	-	0	1	1
344284	wPt-344284	65.1895	97.1739	90.765	0	-	0	0	0	0	0	1	0	0	0	0	1	0	1	1	0	1	0	0	1	1	1	0	0	0	0	-	0	-	0	0	0	0	0	0	1	0	0	1	0	0	1	0	-
401348	rPt-401348	69.0177	96.3478	91.821	0	0	0	1	1	1	-	0	1	1	0	1	1	0	0	0	0	0	1	1	1	1	0	-	1	-	-	0	1	0	0	1	1	1	1	0	0	0	0	1	0	1	0	0	0
509297	rPt-509297	62.7914	95	86.544	1	1	-	1	1	1	0	1	0	-	1	1	1	0	0	-	0	0	0	1	0	0	0	1	1	0	0	-	1	0	0	0	1	0	-	1	0	0	0	0	-	0	0	1	0
389272	rPt-389272	72.4474	97.3913	92.348	0	1	0	0	0	1	1	0	-	-	1	0	0	1	1	0	1	1	1	0	1	0	0	1	1	1	0	1	1	0	0	0	0	1	1	1	1	1	1	1	-	1	1	0	1
402431	rPt-402431	69.9749	98.2608	91.821	0	0	0	1	1	1	-	0	1	1	0	1	1	0	0	0	0	0	1	1	1	1	0	1	1	1	1	0	1	0	0	1	1	1	1	0	0	0	0	1	0	1	0	0	0
507618	rPt-507618	66.4015	98.2608	87.863	1	0	1	1	1	-	0	1	1	-	-	1	1	0	-	1	1	1	0	0	1	1	0	0	1	0	0	0	1	0	0	0	0	1	1	1	1	1	1	1	1	0	1	1	1
401729	rPt-401729	71.3214	95.8261	91.557	0	0	0	1	1	1	1	0	1	1	0	1	1	0	0	0	0	0	1	1	1	1	0	-	1	-	1	0	1	0	0	1	1	1	1	0	0	0	0	1	0	1	0	0	0
390326	rPt-390326	66.1762	97.6087	92.348	1	-	1	0	1	0	1	1	0	0	0	1	1	1	1	1	-	1	1	1	0	0	0	1	1	0	0	0	1	-	1	0	1	1	1	1	0	-	1	1	1	1	0	1	1
505934	rPt-505934	69.3712	98.6087	88.654	0	1	0	1	1	1	0	1	1	-	1	0	1	0	0	0	0	0	1	0	1	-	1	0	0	-	1	0	0	0	0	0	0	0	1	0	0	0	0	0	0	0	1	-	0
398725	rPt-398725	72.2449	98.9565	91.821	0	0	1	0	1	1	0	1	0	0	1	1	1	-	0	0	0	1	1	-	1	0	1	1	1	1	1	1	0	0	0	-	0	0	-	0	0	0	0	-	0	0	0	0	0
507650	rPt-507650	67.3092	95.6521	89.182	0	0	1	1	-	1	0	1	-	1	0	0	0	0	1	0	1	0	1	1	0	-	-	1	0	-	1	1	1	0	0	-	1	0	0	0	0	0	0	1	-	0	0	0	-
507052	rPt-507052	63.7406	97.8261	93.931	0	0	0	0	1	0	1	0	1	1	0	1	1	1	1	0	1	1	1	1	1	1	0	-	1	0	0	0	1	0	1	0	1	0	1	1	1	1	1	0	1	0	1	1	1
410863	rPt-410863	71.5784	97.2174	85.488	1	1	1	1	0	0	1	1	-	0	-	0	0	1	1	1	-	0	-	0	-	1	0	0	-	0	0	1	1	1	1	1	1	1	1	1	1	1	1	0	-	1	1	1	1
508152	rPt-508152	63.2087	95.6522	91.557	1	-	1	0	1	0	1	1	-	0	1	1	1	0	1	1	1	0	0	0	1	0	1	0	1	0	0	1	1	1	1	1	1	1	1	1	0	1	-	-	1	1	1	0	-
401781	rPt-401781	68.3008	97.3912	88.654	0	0	0	1	1	1	0	0	1	1	0	-	1	0	0	0	0	0	1	1	1	-	0	1	1	1	1	0	1	0	0	1	-	1	1	0	0	0	0	1	0	-	0	0	0
389281	rPt-389281	70.6841	97.6087	89.182	0	-	0	1	-	1	1	1	1	-	0	0	0	0	0	1	-	0	-	-	0	0	1	0	0	0	0	0	-	1	-	0	0	0	1	0	0	-	0	1	1	0	1	0	0
401820	rPt-401820	67.616	97.739	92.084	0	0	1	1	1	1	1	1	1	1	0	1	1	1	0	0	1	0	1	0	0	0	1	0	1	1	1	1	0	-	1	1	1	0	1	1	0	0	1	1	0	0	0	1	1
399575	rPt-399575	64.8243	95.4348	83.641	0	1	1	0	1	1	0	1	1	1	1	0	-	1	1	1	-	0	1	1	1	0	1	0	1	1	1	1	1	1	-	0	1	-	0	0	-	1	1	1	1	0	0	0	0
349351	tPt-8002	65.2608	96.6956	90.501	1	-	1	0	1	0	1	1	0	0	1	0	0	1	1	1	1	1	1	1	1	1	0	1	0	1	1	-	1	1	1	0	1	-	0	1	1	1	1	-	1	1	1	1	1
399656	rPt-399656	57.4938	95.3043	86.544	1	-	0	0	0	1	1	0	1	-	1	1	1	1	1	0	1	1	1	1	1	-	1	1	1	0	-	1	1	0	0	0	0	-	1	1	1	1	1	1	0	-	0	1	1
507302	rPt-507302	60.3994	96.9565	81.794	0	-	0	-	0	0	1	0	1	1	1	1	0	1	-	1	1	1	1	-	0	-	-	0	0	-	0	1	0	1	1	-	0	-	0	0	0	1	0	1	0	0	1	-	0
505829	rPt-505829	70.5194	96.6956	91.293	0	0	1	0	1	0	1	1	-	1	0	0	1	0	-	-	0	-	0	0	0	0	1	0	0	0	0	1	0	1	1	1	-	1	1	0	0	1	0	1	1	0	0	0	0
399663	rPt-399663	63.9754	96.087	83.113	-	1	0	0	0	-	0	1	1	0	0	-	1	1	0	1	1	0	1	0	1	1	1	0	1	-	1	-	0	0	-	1	1	-	0	1	1	1	0	1	-	0	1	-	-
400935	rPt-400935	65.2589	96.6957	90.765	1	0	0	1	1	1	0	1	1	1	1	0	-	1	1	0	-	0	-	1	0	0	1	0	1	1	1	1	1	0	0	0	0	0	1	0	0	0	0	1	1	0	0	0	0
399352	rPt-399352	62.9457	97.3912	92.612	0	0	1	0	-	1	0	0	-	-	1	1	-	0	0	1	1	0	0	0	0	1	0	0	0	0	1	0	0	0	0	0	0	0	0	1	0	-	0	0	0	1	-	0	0
506930	rPt-506930	68.4305	99.4783	93.931	0	0	0	1	1	1	0	1	0	-	1	0	1	0	0	0	1	0	0	1	0	1	-	1	1	0	1	1	1	0	0	1	0	0	0	0	0	0	0	1	0	0	1	0	0
507481	rPt-507481	67.5604	96.5218	90.501	1	1	1	0	1	1	1	1	1	0	1	1	1	1	0	1	1	0	0	1	-	1	1	1	0	1	0	1	1	1	0	1	-	1	1	1	0	0	1	0	1	1	0	1	1
508512	rPt-508512	61.3685	96.2319	82.058	0	1	1	0	0	1	1	0	1	-	1	1	0	1	1	1	1	0	-	0	1	1	1	1	-	1	1	1	1	0	1	-	0	0	0	1	1	1	1	1	-	1	1	1	-
508505	rPt-508505	68.3685	98.0869	90.237	1	1	1	1	1	1	0	1	0	1	0	1	1	0	-	1	1	0	0	1	1	1	1	1	1	1	1	1	1	1	1	0	1	1	1	1	-	1	1	1	0	-	1	1	-
411155	rPt-411155	63.9323	97.6087	83.641	0	1	1	1	0	-	1	1	-	1	0	1	1	0	1	0	1	0	1	1	0	1	-	1	0	0	-	1	0	1	1	1	1	1	0	1	1	-	1	0	1	0	1	1	-
390649	rPt-390649	65.3157	95.8262	90.765	-	1	0	0	0	1	0	0	0	-	0	0	0	-	1	-	1	0	1	0	0	0	0	0	1	0	1	0	0	0	0	-	0	0	0	1	1	1	1	0	0	1	1	0	1
346701	rPt-7238	65.298	97.6812	88.918	0	1	1	0	1	0	1	1	1	-	-	0	1	1	1	0	1	1	1	1	0	-	0	0	0	0	0	0	-	0	0	1	0	1	1	1	1	1	1	0	-	0	1	1	1
349063	tPt-5129	65.9298	96.1739	90.237	1	-	1	1	0	0	1	-	1	1	1	0	0	1	1	1	1	1	1	1	1	1	-	-	0	1	1	-	1	0	1	1	1	1	0	1	1	1	1	0	1	1	1	1	1
506974	rPt-506974	69.4519	97.5651	92.348	0	0	-	1	1	1	0	1	0	0	1	0	1	0	-	0	1	0	0	1	0	1	1	1	1	0	1	1	1	-	0	-	1	0	0	0	0	0	0	1	0	0	1	0	0
508051	rPt-508051	63.9808	96.6956	90.237	1	1	1	1	0	1	0	1	0	1	1	1	1	1	0	1	0	0	0	1	1	-	1	1	1	1	1	1	1	1	1	1	0	0	1	0	0	0	1	1	1	0	0	0	0
506221	rPt-506221	67.9008	99.6522	91.557	1	1	0	1	1	1	1	1	0	0	0	1	1	1	0	0	1	-	1	-	1	1	1	0	1	1	0	-	0	1	0	0	1	1	0	0	0	0	1	0	1	1	1	0	0
402304	rPt-402304	69.4661	96.6957	90.501	0	1	0	0	1	0	0	0	0	0	1	0	0	0	0	0	1	0	0	-	0	0	1	1	-	0	0	1	0	-	1	1	0	0	0	0	1	0	1	1	1	1	0	0	-
411491	rPt-411491	65.3797	95.3044	90.237	0	1	-	1	1	1	1	1	0	1	0	0	0	1	0	1	1	0	0	1	1	0	1	1	1	0	0	1	1	1	1	0	1	1	1	1	0	0	0	0	1	1	1	1	1
390324	rPt-390324	64.973	96.087	89.182	0	0	0	0	1	1	1	1	1	1	-	1	-	0	0	0	-	1	1	1	0	1	1	1	0	0	1	0	0	1	1	0	0	-	-	-	0	0	0	-	0	0	0	0	0
347574	rPt-5179	64.8855	95.6523	82.058	1	0	1	0	0	1	1	1	0	0	-	0	1	1	1	1	0	0	0	1	1	-	1	0	0	0	0	1	1	0	0	1	0	1	-	-	-	1	0	0	0	1	1	1	1
411351	rPt-411351	63.398	95.8261	88.391	0	1	1	0	1	1	1	1	1	1	1	1	0	1	1	1	1	-	1	1	-	1	-	1	1	1	1	1	1	0	-	1	1	0	-	0	1	0	0	1	0	0	0	0	0
411050	rPt-411050	67.9713	98.7826	93.404	1	1	-	1	1	1	-	-	1	1	1	1	-	0	0	0	1	0	0	0	0	0	0	0	0	0	0	1	1	0	1	0	1	0	1	-	0	0	0	1	1	-	1	1	0
400900	rPt-400900	65.4146	95.1304	87.599	1	1	-	0	1	1	0	0	-	0	0	0	0	1	1	0	-	1	1	0	1	-	0	0	1	0	0	-	1	1	1	-	0	1	0	-	1	-	1	-	1	1	1	1	1
349249	tPt-1103	66.4978	95.3043	88.654	1	-	1	0	-	0	1	1	1	1	-	0	0	1	1	-	1	1	1	1	1	1	0	1	1	1	1	1	1	1	1	0	1	0	0	1	1	1	1	1	1	1	1	1	1
411207	rPt-411207	65.3731	95.826	87.599	0	1	0	1	1	1	1	-	1	1	-	1	0	0	1	0	0	0	1	-	-	-	1	1	0	-	1	0	0	0	-	1	-	0	1	0	-	-	0	1	0	1	-	1	0
390236	rPt-390236	70.8157	95.8261	90.237	0	0	1	0	1	1	0	1	0	1	0	1	0	0	0	0	-	0	0	0	1	1	1	1	1	-	1	1	1	1	0	1	1	-	-	0	1	1	1	-	1	-	0	1	1
390522	rPt-390522	66.9612	97.0434	86.28	1	1	1	1	0	1	0	-	-	1	0	0	1	0	0	0	1	1	0	1	1	0	1	0	0	0	1	0	0	0	0	0	1	0	0	0	0	0	0	1	0	1	-	-	1
509216	rPt-509216	62.9684	96.9564	93.14	1	1	1	0	1	0	-	0	1	1	0	0	1	1	1	0	1	1	-	1	0	1	0	1	0	0	0	0	0	0	0	1	0	1	1	1	1	1	1	1	0	0	0	1	1
506846	rPt-506846	69.2803	99.3043	90.765	1	0	0	0	1	0	0	1	0	1	0	0	1	-	1	1	1	0	1	1	0	1	0	-	1	-	0	-	1	1	1	1	1	1	1	1	1	1	1	0	0	1	1	0	1
507037	rPt-507037	65.2385	95.6521	88.127	0	1	1	0	1	1	0	-	0	1	0	1	1	0	0	1	0	0	-	1	0	-	1	0	1	0	0	1	-	0	0	1	1	0	0	1	-	0	0	-	0	-	0	1	0
400941	rPt-400941	63.8499	97.2174	88.654	0	1	1	0	1	0	1	1	1	0	0	1	1	1	1	1	0	1	1	0	1	0	0	0	0	1	1	-	0	1	-	0	1	1	-	1	-	1	1	-	0	1	1	1	1
506898	rPt-506898	75.5868	99.1303	91.029	1	1	1	0	0	0	1	0	1	1	1	1	1	1	1	1	1	1	1	1	1	1	-	1	1	1	1	1	1	1	1	1	1	1	1	1	1	1	1	1	1	1	1	1	1
390647	rPt-390647	57.9531	98.0435	88.391	1	1	1	1	1	0	1	0	1	1	1	1	1	1	1	-	1	1	1	1	1	1	-	1	0	0	1	0	1	1	1	0	1	1	1	1	1	1	1	1	1	1	0	1	1
509236	rPt-509236	61.8488	95.942	82.85	-	0	1	0	-	0	1	0	1	0	-	1	0	1	-	0	1	1	1	0	-	0	-	0	1	1	1	0	0	1	1	1	0	1	1	1	1	1	1	1	0	0	1	0	1
506579	rPt-506579	58.9794	95.4348	90.237	1	0	-	1	1	1	1	1	1	1	1	0	1	1	1	1	0	1	1	1	0	1	1	1	1	0	0	1	1	1	1	-	1	0	1	0	0	0	0	0	-	-	0	-	-
411080	rPt-411080	63.426	97.0434	86.544	0	1	-	-	0	0	1	-	1	1	1	0	0	0	1	-	1	-	1	0	0	-	1	1	1	0	0	0	1	0	-	0	0	-	-	1	1	1	1	0	0	1	1	1	1
505738	rPt-505738	65.2893	97.3913	89.446	0	1	-	1	1	1	0	1	1	1	-	1	1	0	0	0	1	0	1	-	1	0	1	1	0	0	0	-	-	0	0	0	1	0	0	0	0	0	0	0	-	0	-	0	0
401217	rPt-401217	66.9867	97.2174	91.821	0	1	0	1	1	1	1	1	1	1	-	0	0	0	0	0	1	0	0	-	0	0	1	0	0	1	1	1	0	1	1	1	0	1	0	0	0	0	0	1	0	-	0	-	0
508982	rPt-508982	66.4751	97.2174	86.28	0	1	1	0	1	1	0	1	1	1	1	-	1	1	-	1	-	0	1	-	1	0	1	0	1	1	1	1	1	1	-	0	1	-	0	-	-	1	1	1	1	0	0	0	0
411166	rPt-411166	62.3372	97.1014	86.016	1	1	0	1	1	1	-	1	0	1	-	0	1	1	1	0	1	1	0	1	0	0	1	0	-	1	0	1	1	-	1	0	0	1	-	1	1	1	1	1	1	-	1	1	1
508103	rPt-508103	57.0677	95.6523	86.807	1	0	1	1	1	0	0	1	0	0	1	1	0	0	0	1	0	0	0	0	0	0	1	1	0	1	1	0	0	1	1	-	0	-	1	0	0	0	0	1	0	0	0	-	0
506153	rPt-506153	63.1699	96.0001	88.654	1	1	-	1	0	0	-	-	0	1	0	1	1	1	1	1	0	0	1	1	-	0	1	1	1	1	1	1	1	1	1	1	1	1	1	1	1	1	0	1	1	1	0	-	1
508377	rPt-508377	67.3223	97.2174	91.557	1	1	-	1	1	1	0	0	1	1	1	-	1	1	0	1	0	0	0	1	0	1	0	1	-	1	1	1	1	1	1	0	1	1	1	0	0	-	0	1	0	0	-	0	1
400835	rPt-400835	65.9258	97.8261	85.488	-	0	1	1	1	1	1	-	0	0	-	1	0	0	0	0	1	0	0	-	0	0	-	0	0	1	1	0	0	-	0	1	-	0	1	-	0	0	0	1	1	-	0	0	0
507078	rPt-507078	59.6484	98.0435	84.697	1	0	1	0	-	1	1	0	-	-	1	1	1	0	1	1	1	0	1	-	1	1	1	-	1	-	1	1	1	1	1	1	1	0	0	1	1	1	1	0	1	1	1	1	1
508194	rPt-508194	67.0079	97.0435	90.501	1	-	-	1	1	1	0	1	-	-	1	0	-	1	0	1	0	0	0	1	1	1	0	1	0	1	1	1	1	1	1	-	-	1	1	0	0	0	0	1	-	1	-	0	-
401530	rPt-401530	62.0965	95.6522	83.377	1	-	1	1	-	0	0	0	-	1	1	1	1	1	-	1	-	1	1	0	-	0	0	1	1	1	1	1	0	0	1	0	0	1	-	1	1	1	1	-	1	0	0	1	1
389374	rPt-389374	63.9175	97.7392	94.723	1	1	1	0	0	0	1	1	1	1	0	1	1	1	1	1	1	0	1	1	1	1	1	1	1	1	1	1	1	1	1	-	1	1	1	-	1	1	1	1	1	1	1	1	1
507928	rPt-507928	72.1364	97.0435	90.501	0	0	1	0	1	1	0	0	-	1	1	1	1	0	0	0	0	0	0	1	0	1	1	1	1	1	1	1	0	0	0	0	1	0	0	0	0	0	0	1	0	1	1	0	0
507008	rPt-507008	64.445	95.4782	91.293	1	1	-	0	1	1	-	1	1	1	1	1	1	1	1	1	0	1	-	1	1	0	0	0	-	1	1	1	1	1	1	1	-	1	1	1	0	1	1	1	1	-	1	0	1
400372	rPt-400372	66.4076	97.0434	88.127	1	-	1	1	1	0	1	-	1	-	1	1	1	1	1	1	1	1	1	1	-	0	1	1	1	1	1	-	1	0	1	1	0	0	1	1	1	1	1	-	-	0	1	1	1
389772	rPt-389772	67.3189	98.2609	92.084	0	-	1	1	0	-	1	1	0	1	0	1	0	0	0	0	0	0	0	1	0	1	1	0	1	0	0	1	0	1	1	0	0	1	-	0	-	0	0	1	1	-	1	0	0
507968	rPt-507968	69.5419	98.6087	92.612	1	1	1	1	0	1	1	1	1	1	1	1	0	1	1	1	1	1	1	1	1	1	0	1	1	1	-	1	1	0	0	1	0	0	0	1	0	0	1	1	1	1	1	1	0
347413	rPt-2311	67.3151	97.7391	91.821	1	0	0	0	1	0	1	1	1	0	0	1	1	1	0	0	1	-	0	1	0	0	1	1	1	0	0	-	1	1	0	0	0	1	0	1	-	1	1	1	-	1	0	-	-
507001	rPt-507001	72.684	96.8695	92.348	0	0	1	0	1	1	0	-	0	1	1	1	1	0	0	0	0	0	0	1	0	-	1	1	1	1	1	1	1	0	0	0	1	0	0	0	0	0	0	1	0	1	1	0	0
390497	rPt-390497	65.8175	98.4348	81.266	0	-	-	0	1	1	1	1	1	-	-	-	1	1	1	0	0	-	1	1	0	-	1	1	0	0	0	-	1	1	1	1	-	1	1	1	-	1	1	0	1	1	1	1	1
507205	rPt-507205	68.0638	99.3043	94.987	0	0	-	1	1	1	1	1	0	1	0	1	1	0	0	1	0	1	0	1	0	0	1	1	0	1	-	0	0	1	1	1	1	1	1	0	0	0	0	1	0	1	0	0	0
508824	rPt-508824	64.7015	97.0435	95.778	1	1	1	0	1	1	1	1	1	1	1	0	0	1	1	0	1	1	1	1	1	1	1	1	0	0	1	1	1	1	0	1	1	1	1	1	1	1	1	0	1	1	1	1	0
508916	rPt-508916	59.5764	95.3624	84.433	1	1	1	0	1	1	1	1	1	1	0	1	-	0	0	0	1	1	-	0	1	0	1	1	1	0	0	1	-	1	-	1	1	0	0	0	-	-	1	0	0	-	0	0	0
507207	rPt-507207	62.1819	98.0435	89.182	1	1	0	1	0	1	1	1	1	1	1	0	1	0	0	1	1	-	1	-	1	0	1	1	0	0	0	0	1	1	0	1	0	0	1	0	0	-	-	0	1	0	1	0	1
411181	rPt-411181	65.3211	96.5218	88.391	0	0	1	1	1	1	0	1	0	-	1	-	1	0	0	0	0	0	0	1	1	-	1	0	0	1	1	-	0	1	1	1	1	1	1	1	-	0	0	1	0	0	0	-	0
411501	rPt-411501	64.8501	97.7391	92.612	0	-	1	1	1	1	1	1	1	1	1	0	1	1	0	0	1	1	1	0	1	0	1	1	1	1	1	0	0	0	1	0	1	0	1	0	0	0	1	1	0	0	-	1	1
508478	rPt-508478	61.8517	95.6522	86.016	0	1	1	1	1	1	1	1	-	1	0	1	1	1	-	1	1	1	1	1	1	1	1	1	1	1	1	0	1	0	1	0	1	1	1	-	-	-	1	0	1	0	0	-	-
389649	rPt-389649	68.5492	99.1304	89.974	1	0	0	0	1	0	-	1	1	0	0	1	1	1	0	0	1	1	0	1	0	0	1	1	1	0	0	0	1	-	0	0	0	1	0	1	-	1	1	1	1	1	-	-	-
506023	rPt-506023	66.5614	96.0001	90.237	1	0	0	0	1	-	0	1	0	1	1	-	0	1	0	0	0	0	1	1	-	0	1	1	-	1	0	1	0	0	1	1	1	1	1	0	0	0	1	1	-	0	0	0	0
507382	rPt-507382	58.892	95.6521	84.697	0	1	-	1	1	-	-	1	1	-	0	-	1	0	0	0	0	0	1	1	1	1	1	1	0	0	-	0	0	-	1	0	1	0	1	0	0	0	0	-	0	-	0	0	1
509217	rPt-509217	70.1836	95.6522	94.459	1	0	-	1	1	1	0	-	1	1	1	1	1	1	1	1	1	1	1	1	1	1	1	1	-	1	1	1	1	1	1	1	1	1	1	1	1	1	1	1	1	0	1	1	1
390780	rPt-390780	70.1134	97.3913	84.433	1	1	-	-	1	-	0	0	0	-	0	0	1	1	0	1	-	1	-	1	-	1	1	1	0	0	0	1	1	1	0	-	1	1	-	1	1	1	1	0	1	1	1	1	1
507486	rPt-507486	69.7951	97.7391	96.042	1	0	1	1	1	1	0	1	1	0	0	0	1	1	0	0	1	1	1	1	1	0	1	-	0	0	0	0	0	1	0	1	0	1	1	1	1	0	1	0	1	0	1	1	0
402660	rPt-402660	59.8659	95.2173	87.335	-	1	-	0	0	1	0	1	0	1	1	1	0	0	0	1	1	1	-	0	1	0	-	1	-	0	0	-	1	0	1	-	0	0	1	1	1	1	1	1	1	1	-	1	1
344906	wPt-344906	65.7973	98.6957	86.016	1	-	1	1	1	0	1	1	1	1	1	0	0	1	1	1	1	1	1	1	1	1	1	1	0	1	1	1	1	1	1	1	1	1	0	1	1	1	1	1	1	1	1	1	1
399420	rPt-399420	61.4271	95.3044	87.071	1	0	-	1	-	1	1	1	1	1	0	-	-	-	-	-	0	1	-	1	0	1	1	1	1	0	0	1	1	0	0	-	-	1	1	0	0	1	0	-	0	0	1	0	1
506964	rPt-506964	59.972	97.2173	86.544	1	0	1	1	0	1	-	-	1	1	0	1	1	1	0	-	0	1	0	1	0	1	1	1	1	0	0	1	1	0	0	1	1	1	1	0	-	1	0	-	-	0	1	0	1
508647	rPt-508647	68.3787	98.7825	91.557	0	1	1	0	1	1	1	1	1	-	1	1	1	0	1	1	1	1	1	1	1	1	0	1	-	0	0	1	1	1	1	0	0	0	-	0	0	0	0	0	1	1	1	1	0
506967	rPt-506967	67.3159	98.913	86.807	1	1	1	1	1	1	-	-	-	-	1	1	1	1	0	1	0	0	0	1	0	1	-	1	1	1	1	1	1	-	-	-	1	1	1	0	0	-	0	1	1	-	1	0	-
508064	rPt-508064	68.7976	98.7826	91.557	1	1	1	1	1	1	1	1	1	1	1	1	1	1	1	1	0	1	1	1	1	1	1	1	1	1	1	1	0	-	1	1	1	1	1	1	1	1	-	0	-	0	0	1	0
411510	rPt-411510	65.8081	96.5218	95.778	1	1	1	1	1	1	0	1	-	1	1	1	1	1	0	1	1	0	1	1	0	1	1	1	1	1	1	1	1	1	0	1	1	0	0	0	0	0	0	1	1	1	0	1	1
349205	tPt-7900	67.5858	97.3912	89.71	0	-	1	0	1	0	-	1	1	1	1	1	-	1	0	0	1	1	0	0	1	1	-	1	-	0	0	0	0	1	1	1	1	1	1	0	0	0	1	1	0	1	0	0	0
389369	rPt-389369	64.2262	96.9566	87.863	0	1	1	0	1	0	1	1	1	1	1	-	1	1	1	1	1	1	1	-	1	1	0	0	1	0	0	1	1	-	0	0	1	0	1	1	1	1	1	1	1	1	0	0	1
506008	rPt-506008	62.6509	97.0434	93.404	-	0	0	1	0	1	1	1	1	1	1	1	-	0	0	0	0	0	1	1	1	1	1	1	1	-	1	1	1	1	0	1	1	0	0	0	0	0	0	1	0	0	0	0	0
346454	rPt-4750	56.7704	96.087	91.557	1	-	1	1	1	1	1	1	0	1	0	0	0	1	0	0	0	1	0	0	0	0	1	0	-	1	1	0	1	1	1	1	1	0	1	0	-	1	1	1	0	0	1	0	1
400397	rPt-400397	67.1737	98.0869	91.293	0	0	1	1	1	1	-	1	1	1	1	1	-	1	-	-	1	1	1	1	0	1	1	1	1	1	1	1	1	1	1	-	1	1	1	1	1	0	1	1	0	1	0	1	1
347340	rPt-6603	67.5547	95.2172	82.322	1	0	1	1	1	1	-	1	-	-	0	0	1	1	-	-	1	1	1	1	1	0	1	-	0	0	0	0	0	1	-	1	1	1	1	1	1	1	1	0	1	0	1	1	0
509009	rPt-509009	61.7432	95.0725	88.127	0	-	1	0	1	1	1	1	1	-	1	1	1	0	0	1	1	1	1	0	1	-	1	1	1	0	1	0	1	1	1	1	1	1	1	0	1	1	0	1	1	1	0	1	-
505573	rPt-505573	54.5618	96.3043	89.182	1	-	1	1	-	1	1	1	-	1	1	1	1	0	1	0	1	0	0	1	0	1	0	0	0	0	-	0	0	1	0	-	1	0	0	1	0	1	0	-	1	-	1	1	1
509423	rPt-509423	64.4376	99.1303	85.224	1	1	1	1	1	1	1	1	1	1	-	1	1	1	1	0	1	1	1	0	1	1	-	-	-	1	1	0	1	1	1	-	1	0	0	0	1	1	1	1	1	1	-	1	1
507273	rPt-507273	66.0086	97.0434	89.182	1	1	1	1	0	1	1	1	1	1	1	1	1	1	1	1	1	1	1	1	1	1	1	1	1	1	1	1	1	1	1	1	1	1	1	1	1	1	1	-	1	1	1	1	1
507353	rPt-507353	60.2404	97.6086	87.863	0	1	1	0	1	1	1	1	1	1	1	1	1	0	1	1	1	1	1	1	1	1	0	1	-	0	-	1	1	-	1	0	0	0	1	0	0	-	-	1	1	1	1	1	0
507774	rPt-507774	64.5618	95.6522	88.918	0	1	-	1	1	1	0	1	0	1	0	1	1	0	-	0	-	1	0	1	1	1	1	1	1	0	-	0	0	1	1	1	1	1	1	0	1	0	0	1	-	1	0	1	0
410793	rPt-410793	63.1768	96.3044	89.182	1	1	1	1	1	0	1	1	1	-	1	1	1	-	1	1	1	0	1	1	1	1	1	-	1	1	1	-	-	1	1	1	1	1	1	0	0	0	0	1	1	1	-	0	0
399452	rPt-399452	66.464	96.5217	91.029	1	1	1	1	1	1	-	1	-	1	1	1	1	1	0	1	1	-	1	1	0	1	1	1	1	1	1	1	1	1	1	1	1	0	1	0	0	0	0	1	1	1	1	1	1
411512	rPt-411512	62.9605	98.6087	89.446	1	0	1	1	1	1	-	1	1	1	1	1	1	0	1	1	0	1	1	-	0	1	1	1	0	1	1	0	1	1	0	1	1	1	1	0	0	1	1	1	0	1	0	0	1
506994	rPt-506994	66.0722	100	95.778	1	1	1	0	0	1	0	1	1	1	1	1	1	1	1	1	1	1	1	1	1	1	1	1	1	1	1	1	1	1	1	1	1	1	1	1	0	1	1	1	1	1	1	1	1
389827	rPt-389827	65.1963	96.0001	88.918	1	1	-	0	1	1	0	-	1	-	0	0	0	1	1	1	1	0	1	1	0	0	0	1	-	0	0	1	0	1	1	1	-	1	1	-	-	-	1	-	1	1	1	1	1
389301	rPt-389301	60.535	96.5217	88.918	0	1	-	-	0	1	0	1	0	1	1	0	0	1	1	0	0	0	0	0	1	1	1	0	1	0	0	-	0	1	1	0	0	1	1	1	1	1	1	1	1	1	1	1	0
401452	rPt-401452	62.0257	96.1739	92.612	1	1	1	1	1	1	1	1	1	0	0	1	1	1	0	1	0	0	0	1	1	1	0	0	0	0	-	1	1	0	1	-	1	0	-	1	0	1	0	1	1	0	0	1	0
507225	rPt-507225	55.6846	96.5217	90.237	1	1	1	1	1	1	0	-	1	0	-	1	1	1	0	1	0	1	1	1	0	1	1	1	1	0	0	1	0	1	1	1	1	1	1	0	1	0	0	1	1	-	0	0	0
398695	rPt-398695	63.2264	97.3913	87.071	0	-	0	1	1	1	0	1	1	1	0	1	1	0	0	-	0	1	1	-	-	1	1	0	0	1	0	1	1	0	1	1	0	1	1	-	0	0	0	-	0	0	0	0	-
347212	rPt-1829	63.1697	97.913	89.71	1	1	1	1	1	1	0	1	-	1	1	-	-	1	0	1	1	1	1	1	-	1	0	1	0	1	1	1	1	0	1	1	0	1	1	0	1	0	1	0	0	0	1	0	0
509584	rPt-509584	60.2889	96.9565	90.765	1	1	1	1	0	0	0	0	1	1	1	1	1	1	1	1	0	1	1	0	-	0	0	1	1	1	1	1	0	0	1	-	1	1	1	1	-	1	1	1	-	0	0	1	1
410820	rPt-410820	65.3991	97.7392	96.042	0	1	1	1	1	1	1	1	1	1	1	1	1	0	1	1	0	1	1	0	0	1	1	1	1	1	1	1	1	0	1	1	0	0	1	1	1	1	1	1	1	1	0	1	1
508548	rPt-508548	65.5774	99.1304	95.515	1	1	1	1	1	1	-	1	1	1	1	1	1	1	0	1	1	0	1	1	0	1	1	1	1	1	1	1	1	1	1	1	1	0	-	0	0	0	0	1	1	1	0	1	1
347391	rPt-1737	61.639	96.087	90.237	1	1	1	1	1	1	-	1	0	1	0	0	0	-	0	0	0	0	0	1	0	1	1	0	0	1	0	1	1	1	0	-	0	1	-	0	0	0	0	1	1	0	0	-	0
401882	rPt-401882	60.8819	96.087	84.96	1	1	-	1	-	1	1	1	1	1	1	-	1	1	1	-	1	1	0	-	1	1	-	1	1	1	1	1	1	1	1	1	1	1	1	1	1	1	1	1	1	1	-	1	1
402245	rPt-402245	64.1239	99.1304	94.723	1	1	1	1	1	1	0	1	1	1	1	1	-	1	-	1	1	1	1	1	1	1	0	1	0	1	1	1	1	-	1	1	0	1	1	-	1	0	1	0	-	0	1	0	0
389745	rPt-389745	67.8592	99.1304	90.765	0	1	-	1	1	1	-	1	0	1	1	1	1	0	1	-	1	0	0	1	0	0	1	1	1	1	1	0	1	1	1	1	1	0	1	0	-	-	0	1	1	0	0	-	0
347172	rPt-5688	67.4422	98.9564	91.293	0	1	1	0	0	0	1	1	1	1	1	0	1	-	1	1	0	1	1	-	1	1	1	1	1	0	0	1	1	1	1	-	1	1	0	1	1	1	0	1	1	1	-	1	-
508424	rPt-508424	62.8887	97.3912	93.404	1	1	1	0	1	1	1	1	1	1	1	1	1	1	1	-	1	1	1	1	1	1	1	1	1	1	1	1	1	1	1	1	1	-	1	1	1	1	1	1	1	1	1	1	1
402361	rPt-402361	64.3032	97.5652	93.931	1	1	0	1	1	1	1	1	0	1	-	1	1	0	0	1	0	0	1	1	0	1	1	1	0	1	1	1	1	1	0	1	1	1	0	0	0	0	0	1	1	1	1	0	0
401242	rPt-401242	57.8357	98.4347	92.084	0	0	0	1	1	1	1	1	1	1	1	0	1	1	0	0	1	0	0	1	1	0	1	1	0	1	1	0	0	-	1	1	1	1	1	0	-	0	0	-	0	1	0	0	0
402189	rPt-402189	63.5963	95.3044	92.612	1	1	1	0	0	1	1	1	-	1	1	0	0	1	1	0	0	0	-	0	1	1	1	0	1	0	0	1	1	1	1	0	-	1	1	1	1	1	1	1	1	1	1	1	0
398535	rPt-398535	64.7879	98.4347	94.195	1	1	1	1	1	1	1	1	1	1	1	1	1	0	0	1	1	0	0	1	1	1	1	1	1	1	1	1	-	1	1	1	1	1	1	0	0	0	0	1	1	0	1	0	0
398666	rPt-398666	63.8693	96.1739	91.557	1	1	1	1	0	1	1	1	1	-	1	1	0	1	1	1	-	1	1	1	-	1	1	1	1	1	-	-	1	0	0	0	0	0	1	-	0	-	-	1	1	0	1	1	1
347470	rPt-6223	61.859	98.6086	95.778	1	1	0	1	-	1	1	1	0	1	1	0	0	0	1	0	0	0	0	0	1	1	1	0	1	0	0	1	1	1	1	0	-	1	1	1	1	1	1	1	1	1	1	1	0
401450	rPt-401450	62.5708	96.6957	94.987	1	1	1	1	0	1	1	1	1	0	1	1	0	1	1	1	1	1	1	1	1	1	1	1	1	1	1	0	1	0	0	1	0	0	1	1	0	1	0	1	1	0	1	1	1
508337	rPt-508337	66.6721	98.9564	96.306	-	1	1	1	1	1	1	1	1	1	1	1	1	0	1	1	0	1	1	1	0	1	1	1	1	1	1	1	1	0	1	1	-	1	1	1	1	1	1	1	1	1	0	1	1
505349	rPt-505349	64.564	98.2609	91.821	0	1	1	1	1	1	1	1	1	1	1	1	1	1	1	0	1	1	1	1	1	1	1	1	1	0	0	1	1	1	1	1	1	1	1	0	1	0	0	1	-	1	1	0	0
401484	rPt-401484	64.5346	99.8261	96.306	0	1	1	1	1	1	1	1	1	1	1	1	1	0	1	0	1	0	-	1	1	1	1	-	1	0	1	1	1	1	1	1	1	1	1	0	1	0	0	-	1	1	1	0	0
389724	rPt-389724	68.204	97.913	95.515	0	0	1	1	1	1	1	1	1	1	1	1	1	1	1	1	1	0	1	1	0	1	1	1	1	1	1	1	1	0	0	-	0	0	1	0	1	1	1	1	0	1	1	1	1
506507	rPt-506507	66.2615	97.913	96.834	1	1	1	1	1	1	1	1	1	1	1	1	1	0	1	1	0	1	1	1	0	1	1	1	1	1	1	1	1	0	1	1	0	1	1	1	1	1	1	1	1	1	1	1	1
349241	tPt-8910	51.3834	97.8262	86.28	-	1	1	1	-	0	0	1	-	1	0	1	1	-	0	1	-	1	1	-	1	1	1	1	-	1	1	0	1	1	1	1	-	-	1	1	0	1	-	1	1	1	0	1	1
390532	rPt-390532	65.9698	99.3043	94.195	0	1	1	1	1	1	1	1	1	1	1	1	1	0	1	0	1	1	-	1	1	1	1	1	1	0	0	-	1	1	1	-	-	1	1	0	-	0	0	-	0	0	1	0	0
390498	rPt-390498	56.2049	94.9999	88.918	1	1	1	1	0	1	1	1	1	1	1	0	1	1	-	1	1	1	1	0	1	1	1	1	1	1	-	-	1	-	0	1	1	-	0	-	1	1	1	1	0	1	0	1	1
509614	rPt-509614	61.1769	97.3913	80.739	1	-	1	1	-	0	0	0	1	1	1	1	1	1	-	1	0	1	1	0	1	-	0	1	1	1	1	1	0	0	1	-	-	1	1	-	-	1	-	1	1	0	-	-	1
507398	rPt-507398	60.3976	95	91.821	1	1	1	1	-	1	1	1	1	1	1	1	1	1	1	0	0	1	0	1	1	0	1	1	1	0	0	0	1	-	1	1	1	-	1	0	1	1	0	1	1	0	0	0	0
505265	rPt-505265	63.4123	97.8259	86.016	1	1	-	-	1	1	0	1	0	1	1	-	0	1	0	0	0	-	-	0	1	1	-	-	1	0	0	1	1	1	-	0	1	1	1	1	1	1	1	-	1	1	1	1	-
508818	rPt-508818	59.6419	95.3043	92.084	1	1	1	1	1	1	0	1	1	1	1	1	1	1	1	1	1	1	1	1	1	1	1	1	0	1	1	1	1	1	1	1	1	1	1	0	0	0	0	1	1	0	0	0	0
505840	rPt-505840	64.9179	98.4348	92.348	0	1	1	1	1	1	1	1	1	1	1	1	1	0	1	0	1	1	1	1	1	1	1	1	1	0	1	1	1	1	1	1	1	1	1	0	1	0	0	-	1	1	1	1	0
508452	rPt-508452	64.9144	98.4348	91.029	-	1	0	1	1	1	1	1	1	1	1	1	1	1	0	1	1	0	1	1	1	1	1	1	1	1	1	1	0	0	1	1	1	1	-	0	1	-	0	1	1	1	1	-	1
400760	rPt-400760	62.9342	97.7391	93.931	0	1	1	1	1	1	1	1	1	1	1	1	1	1	1	0	1	1	1	1	1	1	1	1	1	0	0	-	1	1	1	1	1	1	1	0	1	0	0	1	1	1	1	0	0
400903	rPt-400903	60.947	96.3479	92.876	0	1	0	1	1	1	1	1	1	1	0	1	1	1	1	1	-	0	-	0	1	-	1	1	1	1	1	1	1	1	0	1	1	0	1	0	0	0	-	-	0	1	0	0	0
347940	rPt-4778	65.5482	98.9564	91.557	0	1	1	1	1	1	1	1	1	1	1	1	1	1	1	0	1	1	1	1	1	1	1	1	1	0	0	-	1	1	1	1	1	1	1	0	1	0	0	1	-	1	1	0	0
400855	rPt-400855	64.8354	97.913	94.723	-	1	1	1	1	1	1	1	1	1	-	-	0	1	1	1	1	1	1	1	1	1	1	1	1	0	0	1	1	0	0	0	1	0	-	1	0	1	-	1	1	1	0	0	-
411041	rPt-411041	62.0103	95.8261	91.557	1	1	1	1	1	0	1	1	0	1	1	0	1	1	1	1	-	1	0	1	-	1	1	0	1	1	1	1	1	0	0	0	1	1	1	1	1	1	0	1	1	1	1	1	1
506902	rPt-506902	61.5742	95.0723	91.557	0	1	1	1	1	1	1	1	1	1	0	1	1	-	0	1	0	1	0	1	-	1	1	1	1	1	1	1	1	1	1	1	1	0	1	0	0	-	0	1	1	1	1	1	-
347072	rPt-4272	62.9641	98.9565	94.987	1	1	1	1	-	1	0	1	1	1	1	1	1	1	1	1	1	1	1	1	1	1	1	1	0	1	1	1	1	0	-	1	0	1	1	-	1	0	1	-	0	0	1	0	0
507497	rPt-507497	59.5025	96.087	95.251	1	1	1	1	1	1	1	1	1	1	1	1	1	1	1	1	1	1	1	1	1	1	1	1	1	1	1	1	1	0	0	0	1	0	1	1	1	1	1	1	1	1	1	1	1
411149	rPt-411149	60.4483	95.1305	95.778	1	1	1	1	1	1	0	1	1	1	1	1	1	1	1	0	0	1	1	1	1	1	1	1	0	1	1	1	1	1	1	1	1	1	1	0	0	0	0	1	1	0	0	0	0
509065	rPt-509065	60.3388	97.0435	94.195	1	1	1	1	1	1	1	1	-	1	1	1	1	1	1	0	0	1	1	1	1	0	1	1	0	0	0	0	1	1	1	1	1	0	0	0	1	1	0	1	1	0	0	0	0
506026	rPt-506026	62.259	98.261	80.475	-	1	0	1	1	1	1	1	1	1	-	1	1	1	0	1	1	-	1	1	1	1	1	1	1	1	1	1	0	0	-	1	1	1	-	0	1	1	0	1	1	1	1	-	1
509339	rPt-509339	62.8151	98.0869	95.515	1	1	1	1	1	0	0	1	0	1	0	1	0	0	0	1	1	1	1	-	1	1	1	1	1	1	1	1	1	1	1	1	1	1	1	1	0	1	0	1	1	1	0	1	1
400849	rPt-400849	66.9993	100	90.237	-	0	1	1	1	1	1	1	1	1	1	1	1	1	1	1	1	-	1	1	1	1	1	1	1	1	1	1	1	0	0	1	1	0	1	1	1	1	1	1	1	1	1	1	1
346908	rPt-8294	76.8061	99.3043	95.778	1	1	1	1	1	1	1	1	-	1	1	1	1	1	1	1	1	0	1	1	0	1	1	1	1	1	0	1	1	0	0	0	0	0	-	1	0	-	1	1	1	1	1	1	1
508631	rPt-508631	62.5976	97.3913	83.905	1	1	1	1	-	0	-	-	1	1	1	1	1	1	1	1	1	1	1	0	1	0	0	1	1	1	1	1	-	0	1	1	1	1	1	1	-	1	-	1	1	0	1	1	1
390440	rPt-390440	55.6815	95.4348	94.459	1	1	1	1	1	1	1	1	1	1	1	1	1	1	1	1	1	1	1	1	1	1	1	1	1	1	1	1	1	1	1	1	1	1	1	1	1	1	1	1	1	1	1	0	0
402442	rPt-402442	69.3738	98.7826	93.404	0	0	1	1	-	1	1	1	1	1	1	1	-	0	1	0	0	1	1	1	1	1	1	-	0	0	-	1	1	1	1	1	1	1	-	0	1	0	0	-	1	1	1	1	0
507462	rPt-507462	75.183	99.1304	97.361	1	1	1	1	1	1	1	1	-	1	1	1	1	1	1	1	1	0	1	1	0	1	1	1	1	1	-	1	1	0	0	0	0	0	1	1	0	-	1	1	1	1	1	1	1
346891	rPt-8734	69.3449	99.826	95.251	0	1	1	1	1	1	1	1	1	1	1	1	1	1	1	0	0	1	1	1	1	1	1	1	-	-	0	1	1	1	1	1	1	1	1	0	1	0	0	-	0	1	1	-	0
400337	rPt-400337	66.7549	99.4783	93.668	0	1	1	1	1	1	1	1	1	1	1	1	1	-	1	0	0	1	1	1	1	1	1	-	-	0	-	1	1	1	1	1	1	1	1	0	1	0	0	1	1	1	1	-	0
399470	rPt-399470	62.8202	98.4347	91.821	1	1	1	1	0	1	1	1	0	1	1	1	0	1	1	0	0	1	0	0	1	1	-	0	1	0	0	1	1	1	1	0	1	1	1	-	1	-	1	-	1	1	1	1	0
507027	rPt-507027	68.6532	99.4782	98.417	0	1	1	1	1	1	1	1	1	1	1	1	1	1	0	0	1	1	1	1	1	1	1	0	0	1	1	1	1	1	1	0	1	1	1	1	1	1	1	1	1	1	1	1	0
399371	rPt-399371	63.8187	98.0435	93.14	1	1	1	1	1	1	1	1	-	1	1	0	0	1	1	0	0	0	0	0	1	1	-	0	1	0	0	1	1	1	1	0	-	1	-	-	1	-	-	-	-	1	1	-	0
509647	rPt-509647	76.9003	99.4783	96.834	1	1	1	1	1	1	1	1	0	1	1	1	1	1	1	1	1	-	1	1	0	1	1	1	1	1	-	1	1	0	0	0	0	0	1	1	1	-	1	1	1	1	1	1	1
508501	rPt-508501	62.3094	97.913	96.042	1	1	1	1	1	0	0	1	1	1	0	1	1	0	0	1	1	1	1	1	1	1	1	1	1	1	1	-	1	1	1	1	1	1	1	1	0	1	0	1	1	1	0	1	1
507378	rPt-507378	68.2525	99.4783	95.515	0	1	1	1	1	1	1	1	1	1	1	1	1	0	1	0	0	1	1	1	1	1	1	1	-	0	0	1	1	1	1	1	1	1	1	0	1	0	0	-	1	1	1	0	0
402504	rPt-402504	64.0175	97.0435	95.251	1	0	-	1	-	1	0	1	1	1	1	0	1	0	1	1	1	0	0	1	0	1	1	1	0	1	1	1	1	1	1	1	1	1	1	0	0	1	0	-	1	1	1	1	1
509291	rPt-509291	68.3248	98.7825	94.459	0	1	1	1	1	1	1	1	1	1	1	1	1	1	1	0	0	1	1	1	1	1	1	1	1	-	0	-	1	1	1	1	1	1	1	0	1	0	0	1	1	1	1	1	0
402458	rPt-402458	63.1698	98.7826	93.14	1	1	1	1	0	1	1	1	1	1	1	1	0	1	1	0	0	1	1	0	1	1	-	0	1	0	0	1	1	1	1	0	1	1	-	1	1	-	1	-	1	1	1	-	0
400345	rPt-400345	63.3712	98.9565	97.361	1	1	1	1	-	1	1	1	1	1	1	1	0	1	1	-	0	1	0	0	1	1	1	0	1	0	0	1	1	1	1	0	1	1	1	1	1	1	1	1	1	1	1	1	0
347954	rPt-5191	64.2218	97.5652	95.778	1	1	1	1	0	1	1	1	-	1	1	1	0	1	1	0	0	1	0	0	1	1	1	0	1	0	0	1	1	1	1	0	1	1	1	1	1	1	1	1	1	1	1	1	0
507074	rPt-507074	65.7406	96.5217	93.668	0	-	1	1	1	1	1	1	1	1	1	1	1	1	1	0	0	1	1	1	1	1	1	1	0	-	0	1	1	1	1	1	1	1	1	0	1	-	0	1	1	1	1	1	0
400767	rPt-400767	62.7202	96.5217	93.931	1	1	1	1	1	1	1	1	1	1	1	1	1	1	-	1	1	1	1	1	1	1	1	1	1	0	1	1	1	-	0	1	1	0	1	1	1	1	1	1	1	1	1	1	1
402589	rPt-402589	75.2214	99.6522	96.834	1	1	1	1	1	1	1	1	1	1	1	1	1	1	1	1	1	1	1	1	-	1	1	1	1	1	1	1	1	0	0	-	0	0	1	1	1	1	1	1	1	1	1	1	1
398845	rPt-398845	56.2556	95	90.765	1	1	1	0	1	1	1	1	1	1	1	1	0	1	1	0	1	1	1	1	1	1	1	1	1	1	1	1	1	1	1	1	1	0	1	1	1	1	1	1	1	1	1	1	1
505882	rPt-505882	64.8807	99.6522	95.251	1	1	1	1	-	1	1	1	0	1	1	-	0	1	1	0	0	-	1	0	1	1	1	0	1	-	0	1	1	1	1	0	-	1	1	1	1	1	1	1	1	1	1	1	0
506001	rPt-506001	63.4908	99.4783	95.515	1	1	1	1	1	1	0	1	1	1	1	1	1	1	0	1	1	1	1	1	1	1	-	1	1	1	1	1	1	1	1	1	0	1	1	1	1	0	1	1	-	1	1	0	1
347454	rPt-5995	63.0654	99.4783	96.306	1	1	1	1	1	1	0	1	1	1	1	1	1	1	1	1	1	1	1	1	1	1	0	1	0	1	1	1	1	-	1	1	0	1	1	1	1	0	1	1	1	1	1	0	0
506931	rPt-506931	65.3004	98.2608	92.612	1	-	-	1	1	1	1	1	1	1	-	1	1	0	1	-	0	0	1	-	1	1	1	1	1	1	-	-	1	1	1	1	1	1	1	0	0	0	0	1	1	0	0	0	0
390628	rPt-390628	55.6027	98.2609	83.113	0	-	-	1	1	-	1	1	1	1	-	1	1	0	1	-	-	1	-	-	-	-	-	-	0	0	0	0	0	0	1	0	-	1	1	1	1	1	1	1	-	-	1	-	1
390435	rPt-390435	61.3673	97.2174	95.251	1	1	0	1	1	1	1	1	1	1	1	1	1	0	1	1	1	1	1	1	1	1	1	1	1	1	1	1	1	1	1	1	1	1	1	0	0	0	0	1	1	1	1	0	0
411064	rPt-411064	70.9691	99.3043	96.834	1	1	1	1	1	1	1	1	1	1	1	1	1	1	1	1	0	0	0	1	-	1	1	1	1	1	1	1	1	1	1	1	1	1	1	0	0	0	1	1	1	1	1	0	0
411228	rPt-411228	67.928	99.13	73.351	0	-	1	1	1	1	1	-	1	1	1	1	-	-	1	-	-	1	1	-	-	1	1	-	-	-	0	1	1	1	1	1	-	1	-	0	1	-	0	-	-	1	1	-	-
505860	rPt-505860	69.5765	98.9564	89.974	1	1	1	1	1	1	1	1	1	1	1	1	1	1	1	1	1	1	1	1	1	1	1	1	1	1	1	1	1	1	1	1	1	-	1	0	0	0	1	1	1	1	1	1	1
400884	rPt-400884	69.1603	98.8405	82.85	-	1	1	1	1	-	-	1	1	-	1	1	-	1	-	1	-	-	-	1	-	-	-	-	-	1	1	1	-	1	1	1	-	0	1	0	0	0	1	-	-	1	1	-	1
505488	rPt-505488	68.2703	98.4347	93.404	1	1	1	1	1	1	1	1	1	1	1	1	1	1	1	1	1	1	1	1	1	1	1	1	1	1	1	1	1	1	1	1	-	0	1	0	0	0	1	1	1	1	1	1	1
401117	rPt-401117	72.2489	98.2609	80.739	-	1	1	1	-	1	1	1	1	1	1	1	1	1	1	1	1	1	1	1	1	-	-	1	-	-	1	1	1	1	1	1	1	1	1	0	-	-	1	1	1	1	1	-	1
505585	rPt-505585	65.0743	98.9565	96.57	1	1	-	1	1	1	1	1	1	1	1	1	1	0	0	1	1	1	1	1	1	1	1	1	1	1	-	1	-	1	1	1	1	1	1	0	0	-	0	1	1	1	1	0	0
399388	rPt-399388	61.8592	98.6955	89.71	1	1	1	1	-	1	1	1	1	1	1	1	1	1	1	1	1	1	1	1	-	-	1	-	1	1	-	1	1	1	1	1	1	1	1	0	0	0	0	-	1	1	1	1	1
507319	rPt-507319	70.7449	99.6522	97.098	1	1	1	0	1	1	1	1	1	1	1	1	1	-	1	1	1	1	1	1	1	1	1	1	1	0	0	0	1	1	1	1	1	1	1	1	1	1	1	1	1	1	1	1	1
508266	rPt-508266	64.2675	99.3043	97.098	1	1	1	1	1	1	1	1	1	1	1	1	1	1	1	1	1	1	1	1	1	1	1	1	1	1	1	1	1	1	1	1	1	1	1	1	-	0	1	1	1	1	1	-	1
401254	rPt-401254	68.6599	98.7825	97.361	1	1	1	1	1	1	1	1	1	1	1	1	1	1	1	1	1	1	1	1	1	1	1	1	1	1	1	1	1	1	1	1	0	-	1	0	0	0	1	1	1	1	1	1	1
505511	rPt-505511	74.3113	100	97.889	1	1	1	0	1	1	1	1	1	1	1	1	1	0	1	1	1	1	1	1	1	1	1	1	1	0	0	0	1	1	1	1	1	1	1	1	1	1	1	1	1	1	1	1	1
390328	rPt-390328	61.4862	99.1304	96.834	1	1	1	1	0	1	1	1	1	1	1	1	1	1	1	1	1	1	-	0	1	1	1	1	1	1	1	1	1	1	1	1	1	1	1	0	1	1	1	1	1	1	1	0	1
509596	rPt-509596	74.9405	100	98.153	1	1	1	0	1	1	1	1	1	1	1	1	1	-	1	1	1	1	1	1	1	1	1	1	1	0	0	-	1	1	1	1	1	1	1	1	1	1	1	1	1	1	1	1	1
402672	rPt-402672	69.1823	99.6522	97.098	1	1	1	1	1	1	1	1	1	1	1	1	1	1	1	1	1	1	1	1	1	1	1	1	1	1	1	1	1	1	1	1	0	-	1	0	0	0	1	1	1	1	1	1	1
507762	rPt-507762	75.5736	100	97.625	1	1	1	-	1	1	1	1	1	1	1	1	1	-	1	1	1	1	1	1	1	1	1	1	1	0	0	-	1	1	1	1	1	1	1	1	1	1	1	1	1	1	1	1	1
507521	rPt-507521	61.3456	98.6087	97.889	1	1	1	1	1	1	1	1	1	1	1	1	1	1	1	1	1	1	1	1	1	1	1	1	1	1	1	1	1	1	1	1	1	1	1	0	0	0	0	1	1	1	1	0	1
508692	rPt-508692	65.0556	99.4783	98.153	1	1	1	1	1	1	1	1	1	1	1	1	1	1	1	1	1	1	1	1	1	1	1	1	1	1	1	1	1	1	1	1	1	1	1	1	1	0	1	1	1	1	1	-	1
389395	rPt-389395	72.1044	100	96.834	1	1	1	-	1	1	1	1	1	1	1	1	1	-	1	1	1	1	1	1	1	1	1	1	1	0	0	-	1	1	1	1	1	1	1	1	1	1	1	1	1	1	1	1	1
389344	rPt-389344	71.7055	99.6522	96.834	1	1	1	1	1	1	1	1	1	1	1	1	1	1	1	1	1	1	1	1	1	1	1	1	1	1	1	1	1	1	1	1	0	-	1	0	0	0	1	1	1	1	1	-	1
509665	rPt-509665	68.0964	99.8261	97.361	1	1	1	1	1	1	1	1	1	1	1	1	1	1	1	1	1	1	1	1	1	1	1	1	1	1	1	1	1	1	1	1	-	0	1	0	0	0	1	1	1	1	1	-	1
401199	rPt-401199	64.1034	99.4783	97.098	1	1	1	1	1	1	1	1	1	1	1	1	1	1	1	1	1	1	1	1	1	1	1	1	1	1	1	1	1	1	1	1	1	1	1	0	0	0	0	1	1	1	1	-	1
402602	rPt-402602	71.7573	100	90.237	1	1	1	1	1	1	1	1	1	1	1	1	-	1	1	1	-	1	1	1	1	1	1	1	1	1	-	1	1	1	1	1	1	1	1	-	0	-	1	-	1	1	1	1	1
399613	rPt-399613	62.0206	99.1304	96.834	1	1	1	1	1	1	1	1	0	1	-	1	1	1	1	1	0	1	0	0	1	1	1	1	1	1	1	0	1	1	1	1	1	1	1	1	1	-	1	1	1	1	1	1	1
347448	rPt-9005	66.3506	99.1302	81.53	1	1	1	1	1	1	1	1	1	1	1	1	0	1	1	-	-	1	1	0	1	1	-	-	1	-	-	1	1	1	1	0	1	-	-	-	1	1	1	-	1	1	1	1	1
509507	rPt-509507	65.3076	100	98.417	1	1	1	1	1	1	1	1	1	1	1	1	1	1	1	1	1	1	1	1	1	1	1	1	1	1	1	1	1	1	1	1	1	1	1	1	1	0	1	1	1	1	1	1	1
389741	rPt-389741	61.9982	99.1303	96.57	1	1	1	1	1	1	1	1	1	1	1	1	1	1	1	1	1	1	1	1	1	1	1	1	1	1	1	1	1	1	1	1	1	1	1	0	0	0	0	1	1	1	1	0	1
507964	rPt-507964	63.0973	99.1304	97.889	1	1	1	1	1	1	1	1	1	1	1	1	1	1	1	1	1	1	1	1	1	1	1	1	1	1	1	1	1	1	1	1	1	1	1	0	0	0	0	1	1	1	1	1	1
390657	rPt-390657	69.2457	100	92.612	1	1	1	1	1	1	1	1	1	1	1	1	-	1	1	1	-	1	1	1	1	1	-	1	1	1	-	1	1	1	1	1	1	1	-	1	0	1	1	-	1	1	-	1	1
508128	rPt-508128	62.1408	98.7826	98.681	1	1	1	1	1	1	1	1	1	1	1	1	1	1	1	1	1	1	1	1	1	1	1	1	1	1	1	1	1	1	1	1	1	1	1	0	0	0	0	1	1	1	1	-	1
411082	rPt-411082	65.0368	99.8261	95.251	1	1	1	1	1	1	1	1	1	1	1	1	1	1	1	1	-	1	1	1	1	-	1	-	1	1	1	1	1	1	1	1	1	1	1	0	0	0	0	1	1	1	1	1	1
399699	rPt-399699	70.152	100	98.945	1	1	1	1	1	1	1	1	1	1	1	1	1	1	1	1	1	1	1	1	1	1	1	1	1	1	1	1	1	1	1	1	1	1	1	1	0	1	1	1	1	1	1	1	1
401261	rPt-401261	62.6672	98.2609	91.557	1	1	1	0	1	1	1	1	1	1	1	-	-	1	1	0	1	1	-	1	1	1	1	-	1	1	1	1	1	-	-	1	1	1	1	1	-	1	1	-	1	0	1	1	1
402544	rPt-402544	67.1072	100	87.863	-	1	1	1	-	-	-	1	1	-	1	1	-	1	1	1	-	1	1	1	-	-	-	-	1	1	-	1	-	1	1	1	1	1	1	0	0	0	0	-	1	1	1	-	1
507325	rPt-507325	63.2509	98.4348	97.889	1	1	1	1	1	1	1	1	1	1	1	1	1	1	1	1	1	1	1	1	1	1	1	1	1	1	1	1	1	1	1	1	1	1	1	0	0	0	0	1	1	1	1	1	1
411205	rPt-411205	66.436	99.1304	98.417	1	1	1	1	1	1	1	1	1	1	1	1	1	1	1	1	1	1	1	1	0	1	1	1	1	1	1	1	1	1	1	1	1	1	1	1	0	1	1	1	1	1	1	1	1
401911	rPt-401911	63.4514	99.1304	99.208	1	1	1	1	1	1	1	1	1	1	1	1	1	1	1	0	1	1	1	1	1	1	1	1	1	1	0	1	1	1	1	1	1	1	1	1	1	1	1	1	1	1	1	1	1
401478	rPt-401478	65.8054	99.4783	98.417	1	1	1	1	1	1	1	1	0	1	-	1	1	1	1	1	0	1	0	0	1	1	1	1	1	1	1	0	1	1	1	1	1	1	1	1	1	1	1	1	1	1	1	1	1
505404	rPt-505404	67.5188	100	98.681	1	1	1	1	1	1	1	1	0	1	-	1	1	1	1	1	0	1	-	0	1	1	1	1	1	1	1	0	1	1	1	1	1	1	1	1	1	1	1	1	1	1	1	1	1
505437	rPt-505437	52.5708	99.5652	90.501	1	1	1	1	1	1	1	1	1	-	1	1	1	1	1	-	1	1	1	1	1	1	1	1	1	1	1	1	1	1	1	1	1	1	1	1	-	1	1	1	1	0	1	1	1
389704	rPt-389704	54.891	99.1304	92.876	1	1	1	1	1	1	1	1	1	1	1	-	1	1	1	1	1	1	1	1	1	1	1	1	1	1	1	1	1	1	1	1	1	1	1	1	1	1	1	1	1	1	1	1	1
402449	rPt-402449	68.9229	100	98.681	1	1	1	1	1	1	1	1	1	1	1	1	1	1	1	0	1	1	1	1	-	1	1	1	1	1	0	1	1	1	1	1	1	1	1	1	1	1	1	1	1	1	1	1	1
508463	rPt-508463	66.0583	96.5217	97.625	1	1	1	1	1	1	1	1	1	1	1	1	1	1	1	1	1	1	1	1	1	1	1	1	1	1	1	1	1	1	1	1	1	1	1	1	1	1	1	1	1	1	1	1	1
508249	rPt-508249	71.422	99.6522	98.945	1	1	1	1	1	1	1	1	1	1	1	1	1	1	1	0	1	1	1	1	1	1	1	1	1	1	-	1	1	1	1	1	1	1	1	1	1	1	1	1	1	1	1	1	1
400194	rPt-400194	62.9824	99.565	93.404	1	1	1	1	1	0	1	1	1	1	1	1	1	1	1	1	-	1	1	1	-	1	1	1	1	1	-	-	-	1	1	1	1	1	1	1	-	1	-	-	1	-	1	1	1
401740	rPt-401740	70.6274	100	97.098	1	1	1	0	-	1	1	1	1	1	0	1	1	1	1	1	1	1	1	1	1	1	1	1	1	1	1	1	1	1	1	1	1	1	1	1	0	1	1	-	1	1	1	1	1
399917	rPt-399917	69.9846	100	98.945	1	1	1	1	1	1	1	1	1	1	1	1	1	1	1	0	1	1	1	1	-	1	1	-	1	1	1	1	1	1	1	1	1	1	1	-	1	1	1	1	1	1	1	1	1
390618	rPt-390618	61.7139	99.1304	89.974	1	1	1	1	-	1	1	1	1	1	1	1	1	-	0	1	1	1	-	1	1	1	1	-	-	1	1	1	1	1	1	1	-	1	1	1	-	1	-	-	1	-	1	1	1
411220	rPt-411220	60.385	100	91.821	1	1	0	1	1	1	1	1	1	1	1	1	1	1	-	1	1	1	1	1	1	1	1	1	1	1	-	1	1	1	1	1	1	1	1	1	1	1	1	1	1	1	1	1	1
399935	rPt-399935	72.9612	100	99.472	1	1	1	1	1	1	1	1	1	1	1	1	1	1	1	0	1	1	1	1	1	1	1	1	1	1	1	1	1	1	1	1	1	1	1	1	1	1	1	1	1	1	1	1	1
506060	rPt-506060	71.2757	100	98.945	-	1	1	1	1	1	1	1	1	-	1	1	1	1	1	1	1	1	1	1	1	1	1	1	1	1	1	1	1	1	1	1	1	1	1	1	1	1	1	1	1	1	1	1	1
402089	rPt-402089	66.4526	99.8261	98.153	1	1	1	1	1	1	1	1	1	1	1	1	1	1	1	0	1	1	1	1	-	1	1	1	1	1	-	1	1	1	1	1	1	1	1	1	1	1	1	1	1	1	1	1	1
399693	rPt-399693	70.6099	99.6522	98.945	1	1	1	1	1	1	1	1	1	1	1	1	1	1	1	0	1	1	1	1	1	1	1	1	1	1	1	1	1	1	1	1	1	1	1	1	1	1	1	1	1	1	1	1	1
505627	rPt-505627	71.5144	100	98.945	1	1	1	0	1	1	1	1	1	1	-	1	1	1	1	1	1	1	1	1	1	1	1	1	1	1	1	1	1	1	1	1	1	1	1	1	0	1	1	1	1	1	1	1	1
506282	rPt-506282	58.363	100	94.987	1	1	1	1	1	1	1	1	1	1	1	1	1	1	1	1	1	1	-	-	1	1	-	1	1	1	1	1	-	1	1	1	1	1	1	1	1	1	1	1	1	1	1	1	1
505571	rPt-505571	61.5096	99.1303	95.778	1	1	1	1	1	1	1	1	1	1	1	1	1	1	1	1	1	1	1	1	1	1	1	1	-	1	1	1	1	1	1	1	1	1	1	-	1	1	1	1	1	1	1	1	1
509655	rPt-509655	67.9904	99.4783	97.625	1	1	1	1	1	1	1	1	1	1	1	1	1	1	1	1	1	1	1	1	1	1	1	1	1	1	1	1	1	1	1	1	1	1	1	1	1	1	1	1	1	1	1	1	1
400196	rPt-400196	64.6451	100	96.042	1	1	1	1	1	1	1	1	1	1	1	1	1	1	1	1	-	1	1	1	1	-	1	1	1	1	1	1	1	1	1	1	1	1	1	1	-	1	-	1	1	1	1	1	1
507494	rPt-507494	72.159	100	99.472	1	1	1	1	1	1	1	1	1	1	1	1	1	1	1	1	1	1	1	1	1	1	1	1	1	1	1	1	1	1	1	1	1	1	1	1	1	1	1	1	1	1	1	1	1
508203	rPt-508203	66.7333	100	98.153	1	1	1	1	1	1	1	1	1	1	1	1	1	1	1	1	1	1	1	1	1	1	1	1	1	1	1	1	1	1	1	1	1	1	1	1	1	1	1	1	1	1	1	1	1
508196	rPt-508196	65.473	99.6522	99.208	1	1	1	1	1	1	1	1	1	1	1	1	1	1	1	1	1	1	1	1	1	1	1	1	1	1	1	1	1	1	1	1	1	1	1	1	1	1	1	1	1	1	1	1	1
402112	rPt-402112	72.4729	100	82.586	-	-	1	1	1	1	1	1	1	1	1	1	1	1	1	1	1	1	1	1	1	1	1	-	-	1	1	1	1	1	1	-	-	1	-	1	-	1	-	-	1	-	1	1	1
411122	rPt-411122	62.025	97.391	97.889	1	1	1	1	1	1	1	1	1	1	1	1	1	1	1	1	1	1	1	1	1	1	1	1	1	1	1	1	1	1	1	1	1	1	1	1	1	1	1	0	1	1	1	1	1
389264	rPt-389264	72.107	98.2609	99.472	1	1	1	1	1	1	1	1	1	1	1	1	1	1	1	1	1	1	1	1	1	1	1	1	1	1	1	1	1	1	1	1	1	1	1	1	1	1	1	1	1	1	1	1	1
401319	rPt-401319	65.6745	99.1302	99.472	1	1	1	1	1	1	1	1	1	1	1	1	1	1	1	1	1	1	1	1	1	1	1	1	1	1	1	1	1	1	1	1	1	1	1	1	1	1	1	1	1	1	1	1	1
507014	rPt-507014	64.5525	99.7826	99.472	1	1	1	1	1	1	1	1	1	1	1	1	1	1	1	1	1	1	1	1	1	1	1	1	1	1	1	1	1	1	1	1	1	1	1	1	-	1	1	1	1	1	1	1	1
390220	rPt-390220	61.8704	100	97.889	1	1	1	1	1	1	1	1	1	1	1	1	1	1	1	1	1	1	1	1	1	1	1	1	1	-	1	1	1	1	1	1	1	1	1	1	1	1	1	1	1	1	1	1	1
505167	rPt-505167	61.4583	99.4203	98.153	1	1	1	1	1	1	1	1	1	1	1	1	1	1	1	1	1	1	1	1	1	1	1	1	1	1	1	1	1	1	1	1	1	1	1	1	1	1	1	1	1	1	1	1	1
401192	rPt-401192	74.5969	100	99.208	1	1	1	1	1	1	1	1	1	1	1	1	1	1	1	1	1	1	1	1	1	1	1	-	1	1	1	1	1	1	1	1	1	1	1	1	1	1	1	1	1	1	1	1	1
411398	rPt-411398	63.7611	100	98.681	1	1	1	1	1	1	1	1	1	1	1	1	1	1	1	1	1	1	1	1	1	1	1	1	1	1	1	1	1	1	1	1	1	1	1	1	1	1	1	1	1	1	1	1	1
507140	rPt-507140	61.498	99.3043	97.889	-	1	1	1	1	1	1	1	1	-	1	1	1	1	1	1	1	1	1	1	1	1	1	1	1	1	1	1	1	1	1	1	1	1	1	1	1	1	1	1	1	1	1	1	1
390336	rPt-390336	64.4553	100	100	1	1	1	1	1	1	1	1	1	1	1	1	1	1	1	1	1	1	1	1	1	1	1	1	1	1	1	1	1	1	1	1	1	1	1	1	0	1	1	1	1	1	1	1	1
346713	rPt-1277	68.288	100	99.736	1	1	1	1	1	1	1	1	1	1	1	1	1	1	1	1	1	1	1	1	1	1	1	1	1	1	1	1	1	1	1	1	1	1	1	1	1	1	1	1	1	1	1	1	1
411313	rPt-411313	70.432	99.4783	91.821	1	1	1	1	1	1	1	1	1	1	1	1	1	1	1	1	1	1	1	1	-	1	1	1	1	1	1	1	1	1	1	1	1	1	1	1	1	1	-	-	1	-	1	1	1
399270	rPt-399270	59.0215	100	96.834	1	1	1	1	1	1	1	1	1	1	1	1	1	1	1	1	1	1	1	1	1	1	1	1	1	1	1	1	1	1	1	1	1	1	1	1	1	1	1	1	1	1	1	1	1
389538	rPt-389538	59.1178	97.3912	95.778	1	1	1	1	1	1	1	1	1	1	1	-	1	0	1	1	1	1	1	1	1	1	1	1	1	1	1	1	1	-	1	1	1	1	1	1	1	1	1	1	1	-	1	1	1
400331	rPt-400331	68.7835	100	96.042	1	1	1	1	1	1	1	1	1	1	1	1	-	1	1	1	-	1	1	-	-	1	-	-	1	1	1	1	1	-	1	1	1	1	1	-	1	1	-	-	1	1	1	1	1
508073	rPt-508073	61.5298	100	97.889	1	1	1	1	1	1	1	1	1	1	1	1	1	1	1	1	1	1	1	1	1	1	1	1	1	1	1	1	1	1	1	1	1	1	1	1	1	1	1	1	1	1	-	1	1
509294	rPt-509294	65.3887	96.0001	98.153	1	1	1	1	1	1	1	1	0	0	0	0	0	1	1	1	1	1	1	1	1	1	1	1	1	1	1	1	1	1	1	1	1	1	1	1	1	1	1	1	1	1	1	1	1
399919	rPt-399919	61.2886	99.7826	97.625	1	1	1	1	1	1	1	1	1	1	1	1	1	1	1	1	1	1	1	1	1	1	1	1	1	-	1	1	1	1	1	1	1	1	1	1	1	1	1	1	1	1	1	1	1
411236	rPt-411236	64.6098	100	98.417	1	1	-	1	1	1	1	1	1	1	1	1	1	1	1	1	1	1	1	1	1	1	1	1	1	1	1	1	1	1	1	1	1	1	1	1	1	1	1	1	1	1	1	1	1
506528	rPt-506528	73.0241	100	100	1	1	1	1	1	1	1	1	1	1	1	1	1	1	1	1	1	1	1	1	1	1	1	1	1	1	1	1	1	1	1	1	1	1	1	1	1	1	1	1	1	1	1	1	1
505857	rPt-505857	73.9992	100	100	1	1	1	1	1	1	1	1	1	1	1	1	1	1	1	1	1	1	1	1	1	1	1	1	1	1	1	1	1	1	1	1	1	1	1	1	1	1	1	1	1	1	1	1	1
400449	rPt-400449	61.5328	100	100	1	1	1	1	1	1	1	1	1	1	1	1	1	1	1	1	1	1	1	1	1	1	1	1	1	1	1	1	1	1	1	1	1	1	1	1	1	1	1	1	1	1	1	1	1
400993	rPt-400993	70.5246	100	89.71	-	-	1	1	1	-	1	1	1	1	1	1	-	1	1	1	-	1	1	1	-	1	1	-	1	1	1	1	1	1	1	-	-	1	1	-	-	-	-	-	-	1	1	1	1
505343	rPt-505343	73.7109	100	90.501	1	1	1	1	1	1	1	1	1	1	1	1	1	1	1	1	1	1	1	1	1	1	1	1	1	1	1	1	1	1	1	1	1	1	1	1	1	1	1	1	1	1	1	1	1
410977	rPt-410977	57.7349	99.1304	92.084	1	1	1	1	-	-	1	1	1	1	-	1	1	1	1	1	1	1	-	1	-	1	1	-	1	1	1	1	1	1	1	-	-	1	1	1	1	1	1	-	1	1	1	-	1
505380	rPt-505380	71.4073	100	96.57	1	1	1	1	1	1	1	1	1	1	1	1	1	1	1	1	1	1	1	1	1	1	1	1	1	1	1	1	1	1	1	1	1	1	1	1	1	1	1	1	1	1	1	1	1
402393	rPt-402393	59.7614	99.1304	96.57	1	1	1	0	1	-	1	1	1	1	1	1	1	1	1	1	1	1	1	1	1	1	1	1	1	1	1	1	1	1	1	1	1	1	1	1	1	1	1	1	1	-	1	1	1
401621	rPt-401621	70.1374	100	96.042	-	-	1	1	1	1	1	1	1	1	1	1	1	1	1	1	1	1	1	1	1	1	1	-	1	1	1	1	1	1	1	1	1	1	1	1	-	1	-	-	1	-	1	1	1
506759	rPt-506759	58.273	100	98.945	1	1	1	1	1	1	1	1	1	1	1	1	1	1	1	1	1	1	1	1	1	1	1	1	1	1	1	1	1	1	1	1	1	1	1	1	1	1	1	1	1	1	1	1	1
348117	tPt-8966	61.7542	100	97.361	-	1	1	1	1	1	1	1	1	1	1	1	1	1	1	1	1	1	1	1	-	1	1	-	1	1	1	1	1	1	1	1	1	1	1	1	1	1	1	1	1	1	1	1	1
402197	rPt-402197	53.745	100	97.098	1	1	1	1	1	1	1	1	1	1	1	1	1	1	1	1	1	1	1	1	1	1	1	1	1	1	1	1	1	1	1	1	1	1	1	1	1	1	1	1	1	1	1	1	1
508149	rPt-508149	71.6972	99.8261	99.736	1	1	1	1	1	1	1	1	1	1	1	1	1	1	1	1	1	1	1	1	1	1	1	1	1	1	1	1	1	1	1	1	1	1	1	1	1	1	1	1	1	1	1	1	1
507516	rPt-507516	70.774	100	99.736	1	1	1	1	1	1	1	1	1	1	1	1	1	1	1	1	1	1	1	1	1	1	1	1	1	1	1	1	1	1	1	1	1	1	1	1	1	1	1	1	1	1	1	1	1
347038	rPt-6792	68.2507	100	99.472	1	1	1	1	1	1	1	1	1	1	1	1	1	1	1	1	1	1	1	1	1	1	1	1	1	1	1	1	1	1	1	1	1	1	1	1	1	1	1	1	1	1	1	1	1
400853	rPt-400853	66.1757	100	99.472	1	1	1	1	1	1	1	1	1	1	1	1	1	1	1	1	1	1	1	1	1	1	1	1	1	1	1	1	1	1	1	1	1	1	1	1	1	1	1	1	1	1	1	1	1
509689	rPt-509689	65.5404	99.7826	99.736	1	1	1	1	1	1	1	1	1	1	1	1	1	1	1	1	1	1	1	1	1	1	1	1	1	1	1	1	1	1	1	1	1	1	1	1	1	1	1	1	1	1	1	1	1
508026	rPt-508026	68.6535	100	99.736	1	1	1	1	1	1	1	1	1	1	1	1	1	1	1	1	1	1	1	1	1	1	1	1	1	1	1	1	1	1	1	1	1	1	1	1	1	1	1	1	1	1	1	1	1
507368	rPt-507368	81.6255	100	100	1	1	1	1	1	1	1	1	1	1	1	1	1	1	1	1	1	1	1	1	1	1	1	1	1	1	1	1	1	1	1	1	1	1	1	1	1	1	1	1	1	1	1	1	1
389911	rPt-389911	66.1527	100	100	1	1	1	1	1	1	1	1	1	1	1	1	1	1	1	1	1	1	1	1	1	1	1	1	1	1	1	1	1	1	1	1	1	1	1	1	1	1	1	1	1	1	1	1	1
402673	rPt-402673	56.3697	100	100	1	1	1	1	1	1	1	1	1	1	1	1	1	1	1	1	1	1	1	1	1	1	1	1	1	1	1	1	1	1	1	1	1	1	1	1	1	1	1	1	1	1	1	1	1
400432	rPt-400432	62.7073	98.2609	97.889	1	1	1	1	1	1	1	1	1	1	1	1	1	1	1	1	1	1	1	1	1	1	1	1	1	1	1	1	1	1	1	1	1	1	1	1	1	1	1	1	1	1	1	1	1
508846	rPt-508846	53.591	100	98.945	1	1	1	1	1	1	1	1	1	1	1	1	1	1	1	1	1	1	1	1	1	1	1	1	1	1	1	1	1	1	1	1	1	1	1	1	1	1	1	1	1	1	1	1	1
389936	rPt-389936	60.3832	100	99.208	1	1	1	1	1	1	1	1	1	1	1	1	1	1	1	1	1	1	1	1	1	1	1	1	1	1	1	1	1	1	1	1	1	1	1	1	1	1	1	1	1	1	1	1	1
508251	rPt-508251	74.5292	100	92.084	1	1	1	1	1	1	1	1	1	1	1	1	1	1	1	1	1	1	1	1	1	1	1	1	1	1	1	1	1	1	1	1	1	1	1	1	1	1	1	1	1	1	1	1	1
411111	rPt-411111	66.1765	100	99.736	1	1	1	1	1	1	1	1	1	1	1	1	1	1	1	1	1	1	1	1	1	1	1	1	1	1	1	1	1	1	1	1	1	1	1	1	1	1	1	1	1	1	1	1	1
508944	rPt-508944	58.173	100	99.472	1	1	1	1	1	1	1	1	1	1	1	1	1	1	1	1	1	1	1	-	1	1	1	1	1	1	1	1	1	1	1	1	1	1	1	1	1	1	1	1	1	1	1	1	1
398688	rPt-398688	73.1855	100	84.433	1	1	1	1	1	1	1	1	1	1	1	1	1	1	1	1	-	1	1	1	-	-	-	-	1	1	1	1	1	1	1	-	-	1	1	-	1	-	-	-	1	-	1	-	-
509292	rPt-509292	62.4491	100	95.778	1	1	1	1	1	1	1	1	1	1	1	1	1	1	1	1	1	1	1	1	-	-	-	-	-	-	-	-	1	1	1	1	1	1	1	1	1	1	1	1	1	1	1	1	1
389837	rPt-389837	73.4345	100	96.306	1	1	1	1	1	1	1	1	1	1	1	1	1	1	1	1	1	1	1	1	-	-	1	-	1	1	1	1	1	1	1	-	1	1	1	-	1	-	1	1	1	1	1	1	1
507559	rPt-507559	54.208	100	99.736	1	1	1	1	1	1	1	1	1	1	1	1	1	1	1	1	1	1	1	1	1	1	1	1	1	1	1	1	1	1	1	1	1	1	1	1	1	1	1	1	1	1	1	1	1
398758	rPt-398758	71.3491	99.1303	99.472	1	1	1	-	1	1	1	1	1	1	1	1	1	1	1	1	1	1	1	1	1	1	1	1	1	1	1	1	1	1	1	1	1	1	1	1	1	1	1	1	1	1	1	1	1
390668	rPt-390668	56.767	99.13	99.208	1	1	0	1	1	1	1	1	1	1	1	1	1	-	1	1	1	1	1	1	1	1	1	1	1	1	1	1	1	1	1	1	1	1	1	1	1	1	1	1	1	1	1	1	1
389317	rPt-389317	71.1013	100	100	1	1	1	1	1	1	1	1	1	1	1	1	1	1	1	1	1	1	1	1	1	1	1	1	1	1	1	1	1	1	1	1	1	1	1	1	1	1	1	1	1	1	1	1	1
508088	rPt-508088	71.9166	100	100	1	1	1	1	1	1	1	1	1	1	1	1	1	1	1	1	1	1	1	1	1	1	1	1	1	1	1	1	1	1	1	1	1	1	1	1	1	1	1	1	1	1	1	1	1
390579	rPt-390579	63.7188	100	99.208	1	1	1	1	1	1	1	1	1	1	1	1	1	-	1	1	1	1	1	1	1	1	1	1	1	1	1	1	1	1	1	1	1	1	1	1	1	1	1	-	1	-	1	1	1
509160	rPt-509160	56.575	99.13	98.681	1	1	1	1	1	1	1	1	1	1	1	1	1	1	1	1	1	1	1	1	1	1	1	1	1	1	1	1	1	1	1	1	1	1	1	1	1	1	1	1	1	1	1	1	1
401205	rPt-401205	61.8375	98.6954	98.153	1	1	1	1	1	1	1	1	1	1	1	1	1	-	1	1	1	1	1	1	1	1	1	1	1	1	1	1	1	1	1	1	1	1	1	1	1	1	1	1	1	1	1	1	1
506189	rPt-506189	58.9979	100	99.736	1	1	1	1	1	1	1	1	1	1	1	1	1	1	1	1	1	1	1	1	1	1	1	1	1	1	1	1	1	1	1	1	1	1	1	1	1	1	1	1	1	1	1	1	1
411347	rPt-411347	61.6997	100	97.361	1	1	1	1	1	1	1	1	1	1	1	1	1	0	1	1	1	1	1	1	1	1	1	1	1	1	1	1	1	1	1	1	1	1	1	-	1	1	1	-	1	1	1	1	1
399898	rPt-399898	50.453	99.13	97.625	1	1	1	1	1	1	1	1	1	1	1	1	1	1	1	1	1	1	1	1	1	1	1	1	-	1	-	1	1	-	1	1	-	-	1	1	1	1	1	1	1	1	1	1	1
399569	rPt-399569	75.2546	100	94.195	-	1	1	1	1	1	1	1	1	1	1	1	1	1	-	1	-	1	1	1	-	-	1	-	1	1	1	1	1	1	1	-	-	1	1	-	-	-	1	-	1	1	1	-	-
505737	rPt-505737	53.749	100	91.821	1	1	1	1	1	1	1	1	1	1	1	1	1	1	1	1	1	1	1	1	1	1	1	1	1	1	1	1	1	1	1	1	1	1	1	1	1	1	1	1	1	1	1	1	1
505760	rPt-505760	57.7098	100	92.348	1	1	1	1	1	1	-	1	1	1	-	1	1	1	1	1	1	1	1	-	1	1	1	1	-	1	1	1	1	1	1	1	-	1	1	1	1	1	1	1	1	1	1	1	1
402436	rPt-402436	59.8209	99.1304	84.433	1	1	1	1	1	1	-	1	1	1	-	1	1	1	1	1	1	1	-	-	1	-	1	-	-	1	1	1	1	1	1	-	-	1	1	-	-	-	1	-	1	1	1	1	1
508991	rPt-508991	60.01	100	100	1	1	1	1	1	1	1	1	1	1	1	1	1	1	1	1	1	1	1	1	1	1	1	1	1	1	1	1	1	1	1	1	1	1	1	1	1	1	1	1	1	1	1	1	1
508977	rPt-508977	50.252	100	100	1	1	1	1	1	1	1	1	1	1	1	1	1	1	1	1	1	1	1	1	1	1	1	1	1	1	1	1	1	1	1	1	1	1	1	1	1	1	1	1	1	1	1	1	1
389319	rPt-389319	58.468	100	99.472	1	1	1	1	1	1	1	1	1	1	1	1	1	1	1	1	1	1	1	1	1	1	1	1	1	1	1	1	1	1	1	1	1	1	1	1	1	1	1	1	1	1	1	1	1
389523	rPt-389523	51.962	100	99.472	1	1	1	1	1	1	1	1	1	1	1	1	1	-	1	1	1	1	1	1	1	1	1	1	1	1	1	1	1	1	1	1	1	1	1	1	1	1	1	1	1	1	1	1	1
505888	rPt-505888	54.697	100	99.472	1	1	1	1	1	1	1	1	1	1	1	1	1	1	1	1	1	1	1	1	1	1	1	1	1	1	1	1	1	1	1	1	1	1	1	1	1	1	1	1	1	1	1	1	1
507019	rPt-507019	53.466	100	99.736	1	1	1	1	1	1	1	1	1	1	1	1	1	1	1	1	1	1	1	1	1	1	1	1	1	1	1	1	1	1	1	1	1	1	1	1	1	1	1	1	1	1	1	1	1
508256	rPt-508256	56.739	100	99.208	1	1	1	1	1	1	1	1	1	1	1	1	1	1	1	1	1	1	1	1	1	1	1	1	1	1	1	1	1	1	1	1	1	1	1	1	1	1	1	1	1	1	1	1	1
509605	rPt-509605	58.753	99.13	99.736	1	1	1	1	1	1	1	1	1	1	1	1	1	1	1	1	1	1	1	1	1	1	1	1	1	1	1	1	1	1	1	1	1	1	1	1	1	1	1	1	1	1	1	1	1
399708	rPt-399708	57.198	100	99.736	1	1	1	1	1	1	1	1	1	1	1	1	1	1	1	1	1	1	1	1	1	1	1	1	1	1	1	1	1	1	1	1	1	1	1	1	1	1	1	1	1	1	1	1	1
410849	rPt-410849	53.718	100	99.736	1	1	1	1	1	1	1	1	1	1	1	1	1	1	1	1	1	1	1	1	1	1	1	1	1	1	1	1	1	1	1	1	1	1	1	1	1	1	1	1	1	1	1	1	1
508421	rPt-508421	54.482	100	99.208	1	1	1	1	1	1	1	1	1	1	1	1	1	1	1	1	1	1	1	1	1	1	1	1	1	1	1	1	1	1	1	1	1	1	1	1	1	1	1	1	1	1	1	1	1
509606	rPt-509606	53.463	100	99.208	1	1	1	1	1	1	1	1	1	1	1	1	1	1	1	1	1	1	1	1	1	1	1	1	1	1	1	1	1	1	1	1	1	1	1	1	1	1	1	1	1	1	1	1	1
506690	rPt-506690	51.749	100	99.208	1	1	1	1	1	1	1	1	1	1	1	1	1	1	1	1	1	1	1	1	1	1	1	1	1	1	1	1	1	1	1	1	1	1	1	1	1	1	1	1	1	1	1	1	1
508225	rPt-508225	54.353	100	98.945	1	1	1	1	1	1	1	1	1	1	1	1	1	-	1	1	1	1	1	1	1	1	1	1	1	1	1	1	1	1	1	1	1	1	1	1	1	1	1	1	1	1	1	1	1
509034	rPt-509034	54.955	100	99.208	1	1	1	1	1	1	1	1	1	1	1	1	1	1	1	1	1	1	-	1	1	1	1	1	1	1	1	1	1	1	1	1	1	1	1	1	1	1	1	1	1	1	1	1	1
400508	rPt-400508	48.487	98.261	98.945	1	1	1	1	1	1	1	1	1	1	1	0	1	1	1	1	1	1	1	1	1	1	1	1	1	1	1	1	1	1	1	1	1	1	1	1	1	1	1	1	1	1	1	1	1
507134	rPt-507134	46.789	100	98.945	1	1	1	1	1	1	1	1	1	1	1	1	1	1	1	1	1	1	1	-	1	1	1	1	1	1	1	1	1	1	1	1	1	1	1	1	1	1	1	1	1	1	1	1	1
508517	rPt-508517	44.628	100	98.945	1	1	1	1	1	1	1	1	1	1	1	1	1	1	1	1	1	1	1	1	1	1	1	1	1	1	1	1	1	1	1	1	1	1	1	1	1	1	1	1	1	1	1	1	1
402388	rPt-402388	56.911	100	98.945	1	1	1	1	1	1	1	1	1	1	1	1	1	1	1	1	1	1	1	1	1	1	1	1	1	1	1	1	1	1	1	1	1	1	1	1	1	1	1	1	1	-	1	1	1
506962	rPt-506962	62.672	100	98.945	1	1	1	1	1	1	1	1	1	1	1	1	1	1	1	1	1	1	1	1	1	1	1	1	1	1	1	1	1	1	1	1	1	1	1	1	1	1	1	1	1	1	1	1	1
509521	rPt-509521	45.767	100	99.736	1	1	1	1	1	1	1	1	1	1	1	1	1	1	1	1	1	1	1	1	1	1	1	1	1	1	1	1	1	1	1	1	1	1	1	1	1	1	1	1	1	1	1	1	1
389308	rPt-389308	46.519	100	99.472	1	1	1	1	1	1	1	1	1	1	1	1	1	1	1	1	1	1	1	1	1	1	1	1	1	1	1	1	1	1	1	1	1	1	1	1	1	1	1	1	1	1	1	1	1
506694	rPt-506694	49.766	100	95.778	1	1	1	1	1	1	1	1	1	1	1	1	1	-	1	1	1	1	1	1	1	1	1	1	1	1	1	1	1	1	1	1	-	1	1	1	1	1	1	-	1	-	1	1	1
399348	rPt-399348	59.534	99.13	96.042	1	1	1	1	0	1	1	1	1	1	1	1	1	1	1	1	-	1	1	1	1	1	1	-	1	1	1	1	1	1	1	1	1	1	1	-	1	1	1	-	1	1	1	-	1
410993	rPt-410993	62.082	97.391	88.391	1	1	1	1	1	1	1	1	1	1	1	1	1	1	1	1	1	1	1	1	1	1	1	1	1	1	1	1	1	1	1	1	1	1	1	1	1	1	1	1	1	1	1	1	1
399589	rPt-399589	49.605	100	99.736	1	1	1	1	1	1	1	1	1	1	1	1	1	1	1	1	1	1	1	1	1	1	1	1	1	1	1	1	1	1	1	1	1	1	1	1	1	1	1	1	1	1	1	1	1
401381	rPt-401381	44.036	100	99.736	1	1	1	1	1	1	1	1	1	1	1	-	1	1	1	1	1	1	1	1	1	1	1	1	1	1	1	1	1	1	1	1	1	1	1	1	1	1	1	1	1	1	1	1	1
507856	rPt-507856	45.609	100	99.472	1	1	1	1	1	1	1	1	1	1	1	1	1	1	1	1	1	1	-	1	1	1	1	1	1	1	1	1	1	1	1	1	1	1	1	1	1	1	1	1	1	1	1	1	1
402278	rPt-402278	61.8433	99.1304	99.208	1	1	1	1	1	1	1	1	1	1	1	1	1	1	1	1	1	1	1	1	1	1	1	1	-	1	1	1	1	1	1	1	1	1	-	1	1	1	1	1	1	1	1	1	1
399519	rPt-399519	47.387	100	99.736	1	1	1	1	1	1	1	1	1	1	1	1	1	1	1	1	1	1	1	1	1	1	1	1	1	1	1	1	1	1	1	1	1	1	1	1	1	1	1	1	1	1	1	1	1
401160	rPt-401160	41.981	100	99.472	1	1	1	1	1	1	1	1	1	1	1	1	1	1	1	1	1	1	1	1	1	1	1	1	1	1	1	1	1	1	1	1	1	1	1	1	1	1	1	1	1	1	1	1	1
398801	rPt-398801	54.782	100	97.098	1	1	1	1	1	1	1	1	1	1	1	1	1	1	1	1	-	1	1	1	-	1	1	1	1	1	1	1	1	1	1	1	-	1	1	-	1	1	1	1	1	1	1	1	1
507795	rPt-507795	60.301	100	100	1	1	1	1	1	1	1	1	1	1	1	1	1	1	1	1	1	1	1	1	1	1	1	1	1	1	1	1	1	1	1	1	1	1	1	1	1	1	1	1	1	1	1	1	1
507865	rPt-507865	52.406	100	100	1	1	1	1	1	1	1	1	1	1	1	1	1	1	1	1	1	1	1	1	1	1	1	1	1	1	1	1	1	1	1	1	1	1	1	1	1	1	1	1	1	1	1	1	1
398815	rPt-398815	46.468	100	100	1	1	1	1	1	1	1	1	1	1	1	1	1	1	1	1	1	1	1	1	1	1	1	1	1	1	1	1	1	1	1	1	1	1	1	1	1	1	1	1	1	1	1	1	1
505619	rPt-505619	43.162	100	99.736	1	1	1	1	1	1	1	1	1	1	1	1	1	1	1	1	1	1	1	-	1	1	1	1	1	1	1	1	1	1	1	1	1	1	1	1	1	1	1	1	1	1	1	1	1
[truncated: 334 more columns]
