# Supplementary material for: Genome-wide characterization of genetic diversity and population structure in Secale
Source: BMC Plant Biol. 2014 Aug 1;14:184. doi: 10.1186/1471-2229-14-184 (PMC4236688; doi:10.1186/1471-2229-14-184)
Supplement: Additional file 2: Table S2 — Excel spreadsheet containing mean PIC values for groups of accessions created according to source and type of germplasm. [file 1471-2229-14-184-S2.xlsx]

## Sheet: meanPIC for sub-groups
Mean PIC values for gerplasm subgroups
Germplasm sub-group	Mean PIC value for all markers
PAS BG wild accessions	0.39
PAS BG landraces	0.38
PAS BG cultivated materials	0.34
PAS BG varieties	0.31
A. Lukaszewski's collection	0.38
Breeding companies varieties	0.27
Danko breeding strains	0.26
