# Supplementary material for: Genome-wide characterization of genetic diversity and population structure in Secale
Source: BMC Plant Biol. 2014 Aug 1;14:184. doi: 10.1186/1471-2229-14-184 (PMC4236688; doi:10.1186/1471-2229-14-184)
Supplement: Additional file 5: Table S3 — Excel spreadsheet containing results of AMOVA and pairwise population PhPT analyses for accession source and improvement status, and for region of origin. [file 1471-2229-14-184-S5.xlsx]

## Sheet: source and improvement status
Results of Analysis of Molecular Variance for accession groups made according to source and improvement status
Pop	PAS BG wild accessions	PAS BG landraces	PAS BG cultivated materials	PAS BG varieties	A. Lukaszewski's collection	Breeding companies
n	17	153	46	90	10	63
SSWP	4149.88	34488.5	8741.46	16724.2	2071.7	10024.4
Summary AMOVA Table
Source	df	SS	MS	Est. Var.	%
Among Pops	5	9296.98	1859.4	29.6847	0.126871
Within Pops	373	76200.2	204.29	204.29	0.873129
Total	378	85497.2		233.975	1
Stat	Value	P(rand >= data)
PhiPT	0.126871	0.001
Probability, P(rand >= data), for PhiPT is based on standard permutation across the full data set.
PhiPT = AP / (WP + AP) = AP / TOT
Key: AP = Est. Var. Among Pops, WP = Est. Var. Within Pops
Results of Pairwise Population PhiPT Analysis
No. Samples	379
No. Pops	6
No. Regions	1
No. Permutations	999	No. PW Pop Permutations	999
Pairwise Population PhiPT Values
	PAS BG wild accessions	PAS BG landraces	PAS BG cultivated materials	PAS BG varieties	A. Lukaszewski's collection	Breeding companies
PAS BG wild accessions	0	0.001	0.001	0.001	0.002	0.001
PAS BG landraces	0.143654	0	0.001	0.001	0.001	0.001
PAS BG cultivated materials	0.235742	0.0473464	0	0.001	0.001	0.001
PAS BG varieties	0.262773	0.0753274	0.0192784	0	0.001	0.001
A. Lukaszewski's collection	0.134419	0.0711226	0.128328	0.145476	0	0.001
Breeding companies	0.353995	0.198626	0.171242	0.145028	0.174641	0
PhiPT Values below diagonal. Probability, P(rand >= data) based on 999 permutations is shown above diagonal.

## Sheet: region of origin
Results of Analysis of Molecular Variance for accession groups made according to region of origin
Pop	Asia	Balkans	Eastern Europe	Middle East	North America	South America	Southern Europe	Western Europe	Northern Europe
n	25	38	115	51	16	16	49	33	18
SSWP	5006.24	7942.61	21098.9	11020.4	3416.44	3089.94	9667.43	6353.3	3290.44
Summary AMOVA Table
Source	df	SS	MS	Est. Var.	%
Among Pops	8	8390.24	1048.78	22.6391	0.101059
Within Pops	352	70885.7	201.38	201.38	0.898941
Total	360	79275.9		224.019	1
Stat	Value	P(rand >= data)
PhiPT	0.101059	0.001
Probability, P(rand >= data), for PhiPT is based on standard permutation across the full data set.
PhiPT = AP / (WP + AP) = AP / TOT
Key: AP = Est. Var. Among Pops, WP = Est. Var. Within Pops
Pairwise Population PhiPT Values
	Asia	Balkans	Eastern Europe	Middle East	North America	South America	Southern Europe	Western Europe	Northern Europe
Asia	0	0.001	0.001	0.001	0.001	0.001	0.001	0.001	0.001
Balkans	0.0232165	0	0.001	0.001	0.001	0.002	0.001	0.001	0.001
Eastern Europe	0.0907642	0.104922	0	0.001	0.001	0.001	0.001	0.001	0.001
Middle East	0.0830244	0.0759681	0.207687	0	0.001	0.001	0.001	0.001	0.001
North America	0.0375761	0.0362312	0.0656525	0.0944579	0	0.02	0.001	0.001	0.001
South America	0.0153404	0.0192649	0.0751047	0.100037	0.0188717	0	0.001	0.001	0.001
Southern Europe	0.0737757	0.0656501	0.140184	0.125815	0.0513875	0.0436519	0	0.001	0.001
Western Europe	0.0729898	0.0867304	0.0240153	0.184062	0.0487329	0.0643454	0.122888	0	0.001
Northern Europe	0.0414084	0.0574159	0.0393345	0.158959	0.0353113	0.0317002	0.100872	0.0304835	0
PhiPT Values below diagonal. Probability, P(rand >= data) based on 999 permutations is shown above diagonal.
